# Supplementary material for: Bis[1,5-bis­(1H-indol-3-ylmethyl­ene)thio­carbazonato-κ2 N,S]nickel(II) dimethyl sulfoxide disolvate
Source: Acta Crystallogr Sect E Struct Rep Online. 2008 May 3;64(Pt 6):m755. doi: 10.1107/S1600536808011975 (PMC2961539; doi:10.1107/S1600536808011975)
Supplement: Supplementary file 1 [file e-64-0m755-sup1.cif]

##############################################################################
###                                                                        ###
###        Electronic paper (Acta Crystallographica Section E)             ###
###                                                                        ###
##############################################################################
#                                                                            #
# This CIF contains the data in a paper accepted for publication in Acta     #
# Crystallographica Section E. It conforms to the requirements of Notes      #
# for Authors for Section E, and has been peer reviewed under the auspices   #
# of the IUCr Commission on Journals.                                        #
#                                                                            #
# Full details of the Crystallographic Information File format               #
# are given in the paper "The Crystallographic Information File (CIF):       #
# a New Standard Archive File for Crystallography" by S. R. Hall, F. H.      #
# Allen and I. D. Brown [Acta Cryst. (1991), A47, 655-685].                  #
#                                                                            #
# The current version of the core CIF dictionary is obtainable from          #
# ftp://ftp.iucr.org/pub/cif_core.dic. The current version number is 2.4.    #
#                                                                            #
# Software is freely available for graphical display of the structure(s) in  #
# this CIF.  For information consult the CIF home page http://www.iucr.org/  #
# cif/home.html                                                              #
#                                                                            #
# This file may be used for bona fide research purposes within the           #
# scientific community so long as proper attribution is given to the journal # 
# article from which it was obtained.                                        #
#                                                                            #
##############################################################################
                                             
data_global
_audit_creation_method     SHELXL-97
_journal_date_recd_electronic     2008-04-24
_journal_date_accepted     2008-04-25
_journal_name_full     'Acta Crystallographica, Section E'
_journal_year     2008
_journal_volume     64
_journal_issue      6
_journal_page_first     m755
_journal_page_last     m755
_journal_paper_category     QM
_journal_coeditor_code     BT2702
_publ_contact_author
;
     Dr. Seik Weng Ng
     Department of Chemistry
     University of Malaya
     50603 Kuala Lumpur
     Malaysia
;
_publ_contact_author_email     seikweng@um.edu.my
_publ_contact_author_fax     '03 7967 4193'
_publ_contact_author_phone     '03 7967 6778'
_publ_section_title
;\
Bis[1,5-bis(1<i>H</i>-indol-3-ylmethylene)thiocarbazonato-\k^2^<i>N</i>,\
<i>S</i>]nickel(II) dimethyl sulfoxide disolvate
;
loop_
    _publ_author_name
    _publ_author_address
    'Rizal, Mohd. Razali'
;
     Department of Chemistry
     University of Malaya
     50603 Kuala Lumpur
     Malaysia
;
    'Ali, Hapipah M.'
;
     Department of Chemistry
     University of Malaya
     50603 Kuala Lumpur
     Malaysia
;
    'Ng, Seik Weng'
;
     Department of Chemistry
     University of Malaya
     50603 Kuala Lumpur
     Malaysia
;
data_I
_audit_creation_method     SHELXL-97
_chemical_name_systematic
;
Bis[1,5-bis(1<i>H</i>-indol-3-ylmethylene)thiocarbazonato-
\k^2^<i>N</i>,<i>S</i>]nickel(II) dimethyl sulfoxide disolvate
;
_chemical_name_common     ?
_chemical_formula_moiety     'Ni (C19 H15 N6 S)2, 2C2 H6 O S'
_chemical_formula_sum     'C42 H42 N12 Ni O2 S4'
_chemical_formula_iupac     '[Ni (C19 H15 N6 S)2], 2C2 H6 O S'
_chemical_formula_weight     933.83
_chemical_melting_point     ?
_symmetry_cell_setting     Monoclinic
_symmetry_space_group_name_H-M     'C 2/c'
_symmetry_space_group_name_Hall     '-C 2yc'
loop_
    _symmetry_equiv_pos_as_xyz
    'x, y, z'
    '-x, y, -z+1/2'
    'x+1/2, y+1/2, z'
    '-x+1/2, y+1/2, -z+1/2'
    '-x, -y, -z'
    'x, -y, z-1/2'
    '-x+1/2, -y+1/2, -z'
    'x+1/2, -y+1/2, z-1/2'
_cell_length_a     19.0340(5)
_cell_length_b     9.1982(3)
_cell_length_c     25.1374(7)
_cell_angle_alpha     90.00
_cell_angle_beta     95.672(2)
_cell_angle_gamma     90.00
_cell_volume     4379.5(2)
_cell_formula_units_Z     4
_cell_measurement_reflns_used     2255
_cell_measurement_theta_min     2.5
_cell_measurement_theta_max     23.1
_cell_measurement_temperature     100(2)
_exptl_crystal_description     Needle
_exptl_crystal_colour     Red
_exptl_crystal_size_max     0.30
_exptl_crystal_size_mid     0.03
_exptl_crystal_size_min     0.03
_exptl_crystal_density_diffrn     1.416
_exptl_crystal_density_meas     ?
_exptl_crystal_density_method     'not measured'
_exptl_crystal_F_000     1944
_exptl_absorpt_coefficient_mu     0.686
_exptl_absorpt_correction_type     multi-scan
_exptl_absorpt_process_details     '(SADABS; Sheldrick, 1996)'
_exptl_absorpt_correction_T_min     0.8207
_exptl_absorpt_correction_T_max     0.9797
_diffrn_ambient_temperature     100(2)
_diffrn_radiation_type     MoK\a
_diffrn_radiation_wavelength     0.71073
_diffrn_radiation_source     'fine-focus sealed tube'
_diffrn_radiation_monochromator     graphite
_diffrn_measurement_device_type     'Bruker SMART APEX'
_diffrn_measurement_method     '\f and \w'
_diffrn_detector_area_resol_mean     ?
_diffrn_reflns_number     27119
_diffrn_reflns_av_R_equivalents     0.0924
_diffrn_reflns_av_sigmaI/netI     0.0725
_diffrn_reflns_theta_min     1.63
_diffrn_reflns_theta_max     27.50
_diffrn_reflns_theta_full     27.50
_diffrn_measured_fraction_theta_max     1.000
_diffrn_measured_fraction_theta_full     1.000
_diffrn_reflns_limit_h_min     -24
_diffrn_reflns_limit_h_max     24
_diffrn_reflns_limit_k_min     -11
_diffrn_reflns_limit_k_max     9
_diffrn_reflns_limit_l_min     -32
_diffrn_reflns_limit_l_max     32
_diffrn_standards_number     0
_diffrn_standards_interval_count     0
_diffrn_standards_interval_time     0
_diffrn_standards_decay_%     0
_reflns_number_total     5030
_reflns_number_gt     3201
_reflns_threshold_expression     I>2\s(I)
_refine_ls_structure_factor_coef     Fsqd
_refine_ls_matrix_type     full
_refine_ls_R_factor_all     0.0969
_refine_ls_R_factor_gt     0.0481
_refine_ls_wR_factor_gt     0.1088
_refine_ls_wR_factor_ref     0.1385
_refine_ls_goodness_of_fit_ref     1.035
_refine_ls_restrained_S_all     1.035
_refine_ls_number_reflns     5030
_refine_ls_number_parameters     277
_refine_ls_number_restraints     0
_refine_ls_hydrogen_treatment     constr
_refine_ls_weighting_scheme     calc
_refine_ls_weighting_details
                 'calc w=1/[\s^2^(Fo^2^)+(0.0695P)^2^] where P=(Fo^2^+2Fc^2^)/3'
_atom_sites_solution_hydrogens     geom
_atom_sites_solution_primary     direct
_atom_sites_solution_secondary     difmap
_refine_ls_shift/su_max     0.001
_refine_ls_shift/su_mean     0.000
_refine_diff_density_max     0.600
_refine_diff_density_min     -0.528
_refine_ls_extinction_method     none
_refine_ls_extinction_coef     ?
loop_
    _atom_type_symbol
    _atom_type_description
    _atom_type_scat_dispersion_real
    _atom_type_scat_dispersion_imag
    _atom_type_scat_source
    'C' 'C' 0.0033 0.0016
                         'International Tables Vol C Tables 4.2.6.8 and 6.1.1.4'
    'H' 'H' 0.0000 0.0000
                         'International Tables Vol C Tables 4.2.6.8 and 6.1.1.4'
    'N' 'N' 0.0061 0.0033
                         'International Tables Vol C Tables 4.2.6.8 and 6.1.1.4'
    'O' 'O' 0.0106 0.0060
                         'International Tables Vol C Tables 4.2.6.8 and 6.1.1.4'
    'S' 'S' 0.1246 0.1234
                         'International Tables Vol C Tables 4.2.6.8 and 6.1.1.4'
    'Ni' 'Ni' 0.3393 1.1124
                         'International Tables Vol C Tables 4.2.6.8 and 6.1.1.4'
_computing_data_collection     'APEX2 (Bruker, 2007)'
_computing_cell_refinement     'SAINT (Bruker, 2007)'
_computing_data_reduction     'SAINT (Bruker, 2007)'
_computing_structure_solution     'SHELXS97 (Sheldrick, 2008)'
_computing_structure_refinement     'SHELXL97 (Sheldrick, 2008)'
_computing_molecular_graphics     'X-SEED (Barbour, 2001)'
_computing_publication_material     'publCIF (Westrip, 2008)'
loop_
    _atom_site_type_symbol
    _atom_site_label
    _atom_site_fract_x
    _atom_site_fract_y
    _atom_site_fract_z
    _atom_site_U_iso_or_equiv
    _atom_site_adp_type
    _atom_site_calc_flag
    _atom_site_refinement_flags
    _atom_site_occupancy
    _atom_site_disorder_assembly
    _atom_site_disorder_group
    Ni Ni1 0.7500 0.7500 0.5000 0.02112(17) Uani d S 1 . .
    S S1 0.71406(4) 0.69712(10) 0.41745(3) 0.0248(2) Uani d . 1 . .
    S S2 0.54373(5) 0.32873(12) 0.03925(4) 0.0426(3) Uani d . 1 . .
    N N1 0.67553(16) 0.4672(4) 0.14187(11) 0.0407(8) Uani d . 1 . .
    H H1N 0.6749 0.4384 0.1084 0.049 Uiso calc R 1 . .
    N N2 0.73446(14) 0.5251(3) 0.32226(10) 0.0275(6) Uani d . 1 . .
    N N3 0.77036(14) 0.4729(3) 0.36844(10) 0.0278(6) Uani d . 1 . .
    H H3N 0.7967 0.3945 0.3674 0.033 Uiso calc R 1 . .
    N N4 0.80017(13) 0.4836(3) 0.45745(9) 0.0228(6) Uani d . 1 . .
    N N5 0.79004(13) 0.5599(3) 0.50425(9) 0.0219(6) Uani d . 1 . .
    N N6 0.87026(13) 0.1142(3) 0.54254(10) 0.0256(6) Uani d . 1 . .
    H H6N 0.8770 0.0305 0.5269 0.031 Uiso calc R 1 . .
    O O1 0.61523(12) 0.3930(3) 0.03531(9) 0.0361(6) Uani d . 1 . .
    C C1 0.71111(19) 0.3994(5) 0.18458(13) 0.0366(9) Uani d . 1 . .
    H H1 0.7380 0.3128 0.1830 0.044 Uiso calc R 1 . .
    C C2 0.64128(19) 0.5856(4) 0.15846(13) 0.0347(9) Uani d . 1 . .
    C C3 0.59816(19) 0.6863(5) 0.13031(15) 0.0410(10) Uani d . 1 . .
    H H3 0.5891 0.6801 0.0925 0.049 Uiso calc R 1 . .
    C C4 0.5688(2) 0.7948(5) 0.15795(16) 0.0437(10) Uani d . 1 . .
    H H4 0.5390 0.8642 0.1390 0.052 Uiso calc R 1 . .
    C C5 0.5817(2) 0.8061(5) 0.21364(16) 0.0445(10) Uani d . 1 . .
    H H5 0.5606 0.8827 0.2318 0.053 Uiso calc R 1 . .
    C C6 0.62496(18) 0.7069(4) 0.24255(14) 0.0344(9) Uani d . 1 . .
    H H6 0.6332 0.7142 0.2804 0.041 Uiso calc R 1 . .
    C C7 0.65623(18) 0.5962(4) 0.21512(12) 0.0314(8) Uani d . 1 . .
    C C8 0.70192(18) 0.4760(4) 0.23012(12) 0.0321(8) Uani d . 1 . .
    C C9 0.73595(18) 0.4385(4) 0.28191(12) 0.0307(8) Uani d . 1 . .
    H H9 0.7600 0.3482 0.2866 0.037 Uiso calc R 1 . .
    C C10 0.76516(16) 0.5425(4) 0.41603(12) 0.0237(7) Uani d . 1 . .
    C C11 0.80984(15) 0.4880(4) 0.54786(12) 0.0239(7) Uani d . 1 . .
    H H11 0.8051 0.5388 0.5802 0.029 Uiso calc R 1 . .
    C C12 0.83747(16) 0.3449(4) 0.55418(12) 0.0237(7) Uani d . 1 . .
    C C13 0.84099(16) 0.2324(4) 0.51784(12) 0.0235(7) Uani d . 1 . .
    H H13 0.8250 0.2380 0.4809 0.028 Uiso calc R 1 . .
    C C14 0.88816(16) 0.1434(4) 0.59618(13) 0.0274(8) Uani d . 1 . .
    C C15 0.92233(17) 0.0566(4) 0.63616(13) 0.0346(9) Uani d . 1 . .
    H H15 0.9361 -0.0403 0.6293 0.042 Uiso calc R 1 . .
    C C16 0.93510(19) 0.1182(5) 0.68610(14) 0.0410(10) Uani d . 1 . .
    H H16 0.9589 0.0626 0.7142 0.049 Uiso calc R 1 . .
    C C17 0.91418(19) 0.2594(5) 0.69662(14) 0.0400(9) Uani d . 1 . .
    H H17 0.9234 0.2975 0.7317 0.048 Uiso calc R 1 . .
    C C18 0.88050(17) 0.3447(4) 0.65717(12) 0.0330(9) Uani d . 1 . .
    H H18 0.8661 0.4408 0.6647 0.040 Uiso calc R 1 . .
    C C19 0.86766(16) 0.2867(4) 0.60527(13) 0.0252(7) Uani d . 1 . .
    C C20 0.5318(2) 0.1994(5) -0.01409(19) 0.0615(13) Uani d . 1 . .
    H H20A 0.5247 0.2508 -0.0483 0.092 Uiso calc R 1 . .
    H H20B 0.4904 0.1390 -0.0096 0.092 Uiso calc R 1 . .
    H H20C 0.5737 0.1374 -0.0136 0.092 Uiso calc R 1 . .
    C C21 0.5542(2) 0.2019(5) 0.09367(19) 0.0580(13) Uani d . 1 . .
    H H21A 0.5617 0.2551 0.1275 0.087 Uiso calc R 1 . .
    H H21B 0.5950 0.1393 0.0897 0.087 Uiso calc R 1 . .
    H H21C 0.5116 0.1420 0.0935 0.087 Uiso calc R 1 . .
loop_
    _atom_site_aniso_label
    _atom_site_aniso_U_11
    _atom_site_aniso_U_22
    _atom_site_aniso_U_33
    _atom_site_aniso_U_12
    _atom_site_aniso_U_13
    _atom_site_aniso_U_23
    Ni1 0.0294(3) 0.0185(3) 0.0161(3) -0.0020(3) 0.0053(2) -0.0006(2)
    S1 0.0359(4) 0.0216(5) 0.0173(4) -0.0002(4) 0.0042(3) -0.0015(3)
    S2 0.0332(5) 0.0450(7) 0.0512(6) 0.0053(5) 0.0129(4) 0.0132(5)
    N1 0.053(2) 0.048(2) 0.0219(15) 0.0008(17) 0.0073(14) -0.0063(14)
    N2 0.0343(15) 0.0295(18) 0.0192(13) -0.0021(13) 0.0053(11) -0.0032(12)
    N3 0.0378(16) 0.0256(17) 0.0202(13) 0.0056(13) 0.0041(11) -0.0039(12)
    N4 0.0314(14) 0.0211(16) 0.0166(12) -0.0005(12) 0.0059(11) -0.0036(11)
    N5 0.0259(14) 0.0213(16) 0.0192(12) -0.0018(12) 0.0069(10) -0.0026(11)
    N6 0.0275(14) 0.0239(17) 0.0255(14) 0.0023(12) 0.0028(11) -0.0027(12)
    O1 0.0355(13) 0.0473(18) 0.0255(12) -0.0032(12) 0.0031(10) 0.0014(11)
    C1 0.049(2) 0.039(2) 0.0228(17) 0.0024(18) 0.0068(16) -0.0055(16)
    C2 0.039(2) 0.039(3) 0.0268(18) -0.0054(18) 0.0087(15) 0.0032(17)
    C3 0.043(2) 0.049(3) 0.0314(19) -0.002(2) 0.0063(17) 0.0078(18)
    C4 0.040(2) 0.043(3) 0.047(2) -0.0003(19) -0.0002(18) 0.012(2)
    C5 0.040(2) 0.042(3) 0.054(2) 0.0023(19) 0.0148(19) 0.004(2)
    C6 0.0386(19) 0.036(2) 0.0304(18) -0.0014(17) 0.0104(15) 0.0004(16)
    C7 0.0352(19) 0.037(2) 0.0235(16) -0.0067(17) 0.0086(14) 0.0000(15)
    C8 0.040(2) 0.035(2) 0.0218(16) 0.0003(17) 0.0072(15) -0.0051(15)
    C9 0.0378(19) 0.030(2) 0.0249(17) 0.0000(16) 0.0079(14) -0.0034(15)
    C10 0.0269(16) 0.024(2) 0.0214(15) -0.0052(14) 0.0077(13) -0.0041(14)
    C11 0.0260(16) 0.025(2) 0.0210(15) -0.0025(14) 0.0059(13) -0.0033(14)
    C12 0.0243(16) 0.025(2) 0.0221(15) -0.0018(14) 0.0040(12) -0.0026(14)
    C13 0.0241(15) 0.022(2) 0.0241(16) 0.0008(14) 0.0030(12) 0.0015(14)
    C14 0.0211(16) 0.033(2) 0.0285(17) -0.0031(14) 0.0039(13) 0.0019(15)
    C15 0.0316(19) 0.034(2) 0.0370(19) -0.0002(16) -0.0006(15) 0.0077(17)
    C16 0.035(2) 0.050(3) 0.036(2) -0.0012(19) -0.0063(16) 0.0151(19)
    C17 0.043(2) 0.050(3) 0.0260(18) -0.006(2) -0.0013(15) 0.0019(18)
    C18 0.0357(19) 0.039(2) 0.0247(17) -0.0036(17) 0.0024(15) -0.0016(16)
    C19 0.0243(16) 0.024(2) 0.0280(17) -0.0036(13) 0.0051(13) 0.0024(14)
    C20 0.042(2) 0.064(3) 0.077(3) -0.018(2) -0.005(2) -0.012(3)
    C21 0.049(2) 0.053(3) 0.076(3) 0.010(2) 0.026(2) 0.031(2)
_geom_special_details
;
All e.s.d.'s (except the e.s.d. in the dihedral angle between two l.s. planes)
are estimated using the full covariance matrix. The cell e.s.d.'s are taken
into account individually in the estimation of e.s.d.'s in distances, angles
and torsion angles; correlations between e.s.d.'s in cell parameters are only
used when they are defined by crystal symmetry. An approximate (isotropic)
treatment of cell e.s.d.'s is used for estimating e.s.d.'s involving l.s.
planes.
;
loop_
    _geom_bond_atom_site_label_1
    _geom_bond_atom_site_label_2
    _geom_bond_site_symmetry_2
    _geom_bond_distance
    _geom_bond_publ_flag
    Ni1 N5 7_666 1.906(3) ?
    Ni1 N5 . 1.906(3) yes
    Ni1 S1 7_666 2.1748(8) ?
    Ni1 S1 . 2.1748(8) yes
    S1 C10 . 1.726(3) ?
    S2 O1 . 1.496(2) ?
    S2 C20 . 1.790(5) ?
    S2 C21 . 1.794(4) ?
    N1 C2 . 1.356(5) ?
    N1 C1 . 1.362(4) ?
    N1 H1N . 0.8800 ?
    N2 C9 . 1.293(4) ?
    N2 N3 . 1.374(4) ?
    N3 C10 . 1.369(4) ?
    N3 H3N . 0.8800 ?
    N4 C10 . 1.298(4) ?
    N4 N5 . 1.400(3) ?
    N5 C11 . 1.304(4) ?
    N6 C13 . 1.345(4) ?
    N6 C14 . 1.384(4) ?
    N6 H6N . 0.8800 ?
    C1 C8 . 1.370(5) ?
    C1 H1 . 0.9500 ?
    C2 C3 . 1.385(5) ?
    C2 C7 . 1.428(4) ?
    C3 C4 . 1.367(6) ?
    C3 H3 . 0.9500 ?
    C4 C5 . 1.401(5) ?
    C4 H4 . 0.9500 ?
    C5 C6 . 1.386(5) ?
    C5 H5 . 0.9500 ?
    C6 C7 . 1.396(5) ?
    C6 H6 . 0.9500 ?
    C7 C8 . 1.434(5) ?
    C8 C9 . 1.438(5) ?
    C9 H9 . 0.9500 ?
    C11 C12 . 1.420(5) ?
    C11 H11 . 0.9500 ?
    C12 C13 . 1.386(4) ?
    C12 C19 . 1.456(4) ?
    C13 H13 . 0.9500 ?
    C14 C15 . 1.394(5) ?
    C14 C19 . 1.400(5) ?
    C15 C16 . 1.377(5) ?
    C15 H15 . 0.9500 ?
    C16 C17 . 1.392(6) ?
    C16 H16 . 0.9500 ?
    C17 C18 . 1.372(5) ?
    C17 H17 . 0.9500 ?
    C18 C19 . 1.408(4) ?
    C18 H18 . 0.9500 ?
    C20 H20A . 0.9800 ?
    C20 H20B . 0.9800 ?
    C20 H20C . 0.9800 ?
    C21 H21A . 0.9800 ?
    C21 H21B . 0.9800 ?
    C21 H21C . 0.9800 ?
loop_
    _geom_angle_atom_site_label_1
    _geom_angle_atom_site_label_2
    _geom_angle_atom_site_label_3
    _geom_angle_site_symmetry_1
    _geom_angle_site_symmetry_3
    _geom_angle
    _geom_angle_publ_flag
    N5 Ni1 N5 7_666 . 180.0000(10)
                                 ?
    N5 Ni1 S1 7_666 7_666 86.25(7) ?
    N5 Ni1 S1 . 7_666 93.75(7) ?
    N5 Ni1 S1 7_666 . 93.75(7) ?
    N5 Ni1 S1 . . 86.25(7) ?
    S1 Ni1 S1 7_666 . 180.0000(10)
                                 ?
    C10 S1 Ni1 . . 94.55(10) ?
    O1 S2 C20 . . 105.20(18) ?
    O1 S2 C21 . . 105.92(18) ?
    C20 S2 C21 . . 97.8(3) ?
    C2 N1 C1 . . 110.0(3) ?
    C2 N1 H1N . . 125.0 ?
    C1 N1 H1N . . 125.0 ?
    C9 N2 N3 . . 113.5(3) ?
    C10 N3 N2 . . 120.1(3) ?
    C10 N3 H3N . . 119.9 ?
    N2 N3 H3N . . 119.9 ?
    C10 N4 N5 . . 111.3(3) ?
    C11 N5 N4 . . 113.6(3) ?
    C11 N5 Ni1 . . 126.4(2) ?
    N4 N5 Ni1 . . 120.03(19) ?
    C13 N6 C14 . . 110.1(3) ?
    C13 N6 H6N . . 125.0 ?
    C14 N6 H6N . . 125.0 ?
    N1 C1 C8 . . 109.2(4) ?
    N1 C1 H1 . . 125.4 ?
    C8 C1 H1 . . 125.4 ?
    N1 C2 C3 . . 131.2(3) ?
    N1 C2 C7 . . 107.9(3) ?
    C3 C2 C7 . . 120.9(4) ?
    C4 C3 C2 . . 118.7(4) ?
    C4 C3 H3 . . 120.7 ?
    C2 C3 H3 . . 120.7 ?
    C3 C4 C5 . . 121.5(4) ?
    C3 C4 H4 . . 119.3 ?
    C5 C4 H4 . . 119.3 ?
    C6 C5 C4 . . 120.8(4) ?
    C6 C5 H5 . . 119.6 ?
    C4 C5 H5 . . 119.6 ?
    C5 C6 C7 . . 118.8(3) ?
    C5 C6 H6 . . 120.6 ?
    C7 C6 H6 . . 120.6 ?
    C6 C7 C2 . . 119.3(3) ?
    C6 C7 C8 . . 135.2(3) ?
    C2 C7 C8 . . 105.4(3) ?
    C1 C8 C7 . . 107.5(3) ?
    C1 C8 C9 . . 123.4(4) ?
    C7 C8 C9 . . 129.1(3) ?
    N2 C9 C8 . . 121.3(3) ?
    N2 C9 H9 . . 119.3 ?
    C8 C9 H9 . . 119.3 ?
    N4 C10 N3 . . 115.5(3) ?
    N4 C10 S1 . . 125.0(2) ?
    N3 C10 S1 . . 119.5(2) ?
    N5 C11 C12 . . 129.6(3) ?
    N5 C11 H11 . . 115.2 ?
    C12 C11 H11 . . 115.2 ?
    C13 C12 C11 . . 131.2(3) ?
    C13 C12 C19 . . 105.5(3) ?
    C11 C12 C19 . . 123.3(3) ?
    N6 C13 C12 . . 110.1(3) ?
    N6 C13 H13 . . 124.9 ?
    C12 C13 H13 . . 124.9 ?
    N6 C14 C15 . . 130.1(3) ?
    N6 C14 C19 . . 107.2(3) ?
    C15 C14 C19 . . 122.7(3) ?
    C16 C15 C14 . . 116.7(4) ?
    C16 C15 H15 . . 121.6 ?
    C14 C15 H15 . . 121.6 ?
    C15 C16 C17 . . 122.0(3) ?
    C15 C16 H16 . . 119.0 ?
    C17 C16 H16 . . 119.0 ?
    C18 C17 C16 . . 121.2(3) ?
    C18 C17 H17 . . 119.4 ?
    C16 C17 H17 . . 119.4 ?
    C17 C18 C19 . . 118.6(4) ?
    C17 C18 H18 . . 120.7 ?
    C19 C18 H18 . . 120.7 ?
    C14 C19 C18 . . 118.8(3) ?
    C14 C19 C12 . . 107.1(3) ?
    C18 C19 C12 . . 134.1(3) ?
    S2 C20 H20A . . 109.5 ?
    S2 C20 H20B . . 109.5 ?
    H20A C20 H20B . . 109.5 ?
    S2 C20 H20C . . 109.5 ?
    H20A C20 H20C . . 109.5 ?
    H20B C20 H20C . . 109.5 ?
    S2 C21 H21A . . 109.5 ?
    S2 C21 H21B . . 109.5 ?
    H21A C21 H21B . . 109.5 ?
    S2 C21 H21C . . 109.5 ?
    H21A C21 H21C . . 109.5 ?
    H21B C21 H21C . . 109.5 ?
loop_
    _geom_torsion_atom_site_label_1
    _geom_torsion_atom_site_label_2
    _geom_torsion_atom_site_label_3
    _geom_torsion_atom_site_label_4
    _geom_torsion_site_symmetry_1
    _geom_torsion_site_symmetry_2
    _geom_torsion_site_symmetry_3
    _geom_torsion_site_symmetry_4
    _geom_torsion
    _geom_torsion_publ_flag
    N5 Ni1 S1 C10 7_666 . . . 167.97(12) ?
    N5 Ni1 S1 C10 . . . . -12.03(12) ?
    C9 N2 N3 C10 . . . . -170.8(3) ?
    C10 N4 N5 C11 . . . . 164.8(3) ?
    C10 N4 N5 Ni1 . . . . -14.8(3) ?
    S1 Ni1 N5 C11 7_666 . . . 17.7(3) ?
    S1 Ni1 N5 C11 . . . . -162.3(3) ?
    S1 Ni1 N5 N4 7_666 . . . -162.8(2) ?
    S1 Ni1 N5 N4 . . . . 17.2(2) ?
    C2 N1 C1 C8 . . . . -1.6(4) ?
    C1 N1 C2 C3 . . . . -179.1(4) ?
    C1 N1 C2 C7 . . . . 0.7(4) ?
    N1 C2 C3 C4 . . . . 178.5(4) ?
    C7 C2 C3 C4 . . . . -1.3(6) ?
    C2 C3 C4 C5 . . . . 0.3(6) ?
    C3 C4 C5 C6 . . . . 0.0(6) ?
    C4 C5 C6 C7 . . . . 0.7(6) ?
    C5 C6 C7 C2 . . . . -1.8(5) ?
    C5 C6 C7 C8 . . . . -179.1(4) ?
    N1 C2 C7 C6 . . . . -177.7(3) ?
    C3 C2 C7 C6 . . . . 2.1(5) ?
    N1 C2 C7 C8 . . . . 0.3(4) ?
    C3 C2 C7 C8 . . . . -179.8(3) ?
    N1 C1 C8 C7 . . . . 1.8(4) ?
    N1 C1 C8 C9 . . . . -176.2(3) ?
    C6 C7 C8 C1 . . . . 176.3(4) ?
    C2 C7 C8 C1 . . . . -1.3(4) ?
    C6 C7 C8 C9 . . . . -5.9(7) ?
    C2 C7 C8 C9 . . . . 176.5(3) ?
    N3 N2 C9 C8 . . . . -179.2(3) ?
    C1 C8 C9 N2 . . . . 169.4(3) ?
    C7 C8 C9 N2 . . . . -8.1(6) ?
    N5 N4 C10 N3 . . . . -178.4(2) ?
    N5 N4 C10 S1 . . . . 1.3(4) ?
    N2 N3 C10 N4 . . . . 179.0(3) ?
    N2 N3 C10 S1 . . . . -0.7(4) ?
    Ni1 S1 C10 N4 . . . . 9.5(3) ?
    Ni1 S1 C10 N3 . . . . -170.8(2) ?
    N4 N5 C11 C12 . . . . -2.2(5) ?
    Ni1 N5 C11 C12 . . . . 177.4(2) ?
    N5 C11 C12 C13 . . . . -12.0(6) ?
    N5 C11 C12 C19 . . . . 170.0(3) ?
    C14 N6 C13 C12 . . . . -0.7(4) ?
    C11 C12 C13 N6 . . . . -178.3(3) ?
    C19 C12 C13 N6 . . . . 0.0(4) ?
    C13 N6 C14 C15 . . . . -176.7(3) ?
    C13 N6 C14 C19 . . . . 1.1(3) ?
    N6 C14 C15 C16 . . . . 177.8(3) ?
    C19 C14 C15 C16 . . . . 0.4(5) ?
    C14 C15 C16 C17 . . . . 0.9(5) ?
    C15 C16 C17 C18 . . . . -0.9(6) ?
    C16 C17 C18 C19 . . . . -0.4(5) ?
    N6 C14 C19 C18 . . . . -179.5(3) ?
    C15 C14 C19 C18 . . . . -1.6(5) ?
    N6 C14 C19 C12 . . . . -1.1(3) ?
    C15 C14 C19 C12 . . . . 176.9(3) ?
    C17 C18 C19 C14 . . . . 1.5(5) ?
    C17 C18 C19 C12 . . . . -176.4(3) ?
    C13 C12 C19 C14 . . . . 0.7(3) ?
    C11 C12 C19 C14 . . . . 179.1(3) ?
    C13 C12 C19 C18 . . . . 178.8(3) ?
    C11 C12 C19 C18 . . . . -2.7(6) ?
loop_
    _geom_hbond_atom_site_label_D
    _geom_hbond_atom_site_label_H
    _geom_hbond_atom_site_label_A
    _geom_hbond_site_symmetry_A
    _geom_hbond_distance_DH
    _geom_hbond_distance_HA
    _geom_hbond_distance_DA
    _geom_hbond_angle_DHA
    _geom_hbond_publ_flag
    N1 H1n O1 . 0.88 2.10 2.890(4) 148 y
    N6 H6n O1 4_645 0.88 2.03 2.855(4) 156 y
