# Supplementary material for: Bis[1,5-bis­(1H-indol-3-ylmethyl­ene)thio­carbazonato-κ2 N,S]nickel(II) dimethyl sulfoxide disolvate
Source: Acta Crystallogr Sect E Struct Rep Online. 2008 May 3;64(Pt 6):m755. doi: 10.1107/S1600536808011975 (PMC2961539; doi:10.1107/S1600536808011975)
Supplement: Supplementary file 2 [file e-64-0m755-Isup2.hkl]

# 
# h,k,l, Fc-squared, Fo-squared, sigma(Fo-squared) and status flag 
# 
data_I
_shelx_title '  C2/c' 
_shelx_refln_list_code          4 
_shelx_F_calc_maximum      469.18 
_exptl_crystal_F_000      1944.00 
_reflns_d_resolution_high  0.7696 
 
loop_ 
 _symmetry_equiv_pos_as_xyz 
 'x, y, z' 
 '-x, y, -z+1/2' 
 'x+1/2, y+1/2, z' 
 '-x+1/2, y+1/2, -z+1/2' 
 '-x, -y, -z' 
 'x, -y, z-1/2' 
 '-x+1/2, -y+1/2, -z' 
 'x+1/2, -y+1/2, z-1/2' 
 
_cell_length_a    19.0340 
_cell_length_b     9.1982 
_cell_length_c    25.1374 
_cell_angle_alpha  90.000 
_cell_angle_beta   95.672 
_cell_angle_gamma  90.000 
 
_shelx_F_squared_multiplier     1.000 
 
loop_ 
 _refln_index_h 
 _refln_index_k 
 _refln_index_l 
 _refln_F_squared_calc 
 _refln_F_squared_meas 
 _refln_F_squared_sigma 
 _refln_observed_status 
   2   0   0   119615.82   127460.27   1296.06 o 
   4   0   0      464.67      260.43     49.43 o 
   6   0   0    66101.43    72250.52    643.62 o 
   8   0   0      607.10      590.70     76.83 o 
  10   0   0     7260.22     7065.23    295.18 o 
  12   0   0     7554.23     7360.10    255.05 o 
  14   0   0       89.84      157.50    120.35 o 
  16   0   0      204.20      202.03    135.19 o 
  18   0   0       34.20       34.87    138.27 o 
  20   0   0      312.85      311.41    184.15 o 
  22   0   0      778.30      817.33    280.42 o 
  24   0   0     2934.50     3517.66    534.65 o 
   1   1   0    32505.06    30833.97   2224.86 o 
   3   1   0     7165.70     7254.14     77.41 o 
   5   1   0    12136.22    13126.11    127.37 o 
   7   1   0     1568.45     1782.26     64.32 o 
   9   1   0       62.37       57.93     51.59 o 
  11   1   0     2664.63     2718.82     97.44 o 
  13   1   0        5.29       83.69     72.94 o 
  15   1   0      174.19       31.24     86.87 o 
  17   1   0      163.05      118.28     86.14 o 
  19   1   0      181.51      100.78    118.02 o 
  21   1   0       59.72      231.04    153.83 o 
  23   1   0      141.73      213.31    200.93 o 
   2   2   0    65666.58    68504.19    773.95 o 
   4   2   0     4277.70     5442.05    135.32 o 
   6   2   0    13902.05    13635.18    142.86 o 
   8   2   0     4906.61     5182.39     98.10 o 
  10   2   0    12454.05    12520.48    157.52 o 
  12   2   0      265.68      180.03     72.06 o 
  14   2   0     1368.92     1467.12    100.97 o 
  16   2   0       41.59      271.65    106.74 o 
  18   2   0       66.03      114.63    123.38 o 
  20   2   0      438.74      297.82    141.43 o 
  22   2   0      385.38      176.98    191.54 o 
  24   2   0     2459.64     2396.90    282.54 o 
   1   3   0     2335.15     1843.00    225.65 o 
   3   3   0     6592.64     7943.47    171.55 o 
   5   3   0     7190.49     7125.31    122.91 o 
   7   3   0     6878.40     6784.67    113.40 o 
   9   3   0     8321.10     8334.77    133.99 o 
  11   3   0     6619.45     6468.65    126.27 o 
  13   3   0     5252.49     5138.40    198.46 o 
  15   3   0        3.98        6.29    116.99 o 
  17   3   0      281.05      349.59    135.47 o 
  19   3   0     2272.65     2553.54    188.61 o 
  21   3   0      108.38       62.97    144.33 o 
  23   3   0      235.33      484.07    192.91 o 
   0   4   0    17596.71    18622.52    609.70 o 
   2   4   0    47968.23    49835.57   1174.81 o 
   4   4   0    37118.04    39980.69    486.49 o 
   6   4   0     5972.08     6383.17    203.12 o 
   8   4   0       16.15       24.71     64.72 o 
  10   4   0      226.82      241.70     62.75 o 
  12   4   0     7405.53     7219.73    243.24 o 
  14   4   0      319.02      269.38    139.42 o 
  16   4   0      594.21      623.05    244.23 o 
  18   4   0     3715.34     3706.95    233.31 o 
  20   4   0      274.39      481.74    219.83 o 
  22   4   0       88.92       34.68    177.32 o 
   1   5   0     5228.12     6368.74    415.73 o 
   3   5   0      857.00     1122.16    176.96 o 
   5   5   0     6783.72     6422.24    177.09 o 
   7   5   0     1598.13     1895.93    109.01 o 
   9   5   0      742.87      747.16    124.14 o 
  11   5   0      220.65      -24.90    110.31 o 
  13   5   0      176.80       72.49    135.01 o 
  15   5   0     1395.25     1398.32    177.07 o 
  17   5   0      404.86      293.00    158.56 o 
  19   5   0     1854.62     1664.42    278.46 o 
  21   5   0       94.63     -118.30    166.44 o 
   0   6   0      261.02      222.00    234.43 o 
   2   6   0     4401.06     4625.66    413.54 o 
   4   6   0       13.27      -60.15    110.68 o 
   6   6   0     1764.85     1800.94    135.05 o 
   8   6   0     9497.39     8575.83    245.18 o 
  10   6   0     2996.61     3172.06    264.75 o 
  12   6   0     8571.50     8682.96    392.81 o 
  14   6   0       79.32      110.90    147.99 o 
  16   6   0      980.13     1121.71    189.60 o 
  18   6   0     1468.76     1773.82    215.08 o 
  20   6   0       43.54      248.96    195.62 o 
   1   7   0       58.39       31.63    232.72 o 
   3   7   0     5425.10     4942.43    499.94 o 
   5   7   0     2873.47     2847.76    181.01 o 
   7   7   0        0.36      198.71    143.74 o 
   9   7   0      479.82      624.07    171.00 o 
  11   7   0       34.17      -31.26    136.80 o 
  13   7   0      364.88      311.28    158.68 o 
  15   7   0       40.26      -98.19    159.59 o 
  17   7   0      239.38       43.20    171.98 o 
  19   7   0      151.17       46.56    190.99 o 
   0   8   0      391.68      101.67    182.34 o 
   2   8   0     1627.13     1766.22    234.70 o 
   4   8   0      120.07      170.56    163.66 o 
   6   8   0       11.17       36.14    165.77 o 
   8   8   0     2834.70     2867.86    367.87 o 
  10   8   0      561.53      629.72    181.41 o 
  12   8   0     3159.02     3190.78    230.57 o 
  14   8   0     1990.24     1901.81    215.66 o 
  16   8   0     3350.75     3651.57    269.43 o 
  18   8   0      606.78      686.86    268.05 o 
   1   9   0      136.98       46.28    121.52 o 
   3   9   0     2426.41     2353.23    208.90 o 
   5   9   0        2.88      -63.16    169.07 o 
   7   9   0      744.67      771.76    253.80 o 
   9   9   0      735.58      891.37    220.49 o 
  11   9   0       51.06     -124.35    178.19 o 
  13   9   0      264.17      482.23    187.06 o 
  15   9   0       10.48       86.29    229.86 o 
   0  10   0       66.39     -180.93    211.89 o 
   2  10   0      242.41      217.68    156.60 o 
   4  10   0      950.80     1033.22    216.98 o 
   6  10   0     1118.43      644.31    203.03 o 
   8  10   0     1284.85      588.27    282.92 o 
  10  10   0     2186.78     2069.09    467.30 o 
  12  10   0     3958.60     3788.62    354.42 o 
   1  11   0      138.96      193.39    176.95 o 
   3  11   0       31.74      -35.09    357.00 o 
   5  11   0      196.32      261.25    315.94 o 
   7  11   0      112.88      110.33    248.63 o 
   9  11   0      309.74      213.87    233.27 o 
 -23   1   1      273.79      456.54    208.57 o 
 -21   1   1       19.06       25.98    143.72 o 
 -19   1   1     2000.88     2137.39    170.41 o 
 -17   1   1     2439.09     2312.08    132.02 o 
 -15   1   1     2552.81     2582.44    119.54 o 
 -13   1   1      581.14      575.26     83.49 o 
 -11   1   1      956.95      815.96     75.84 o 
  -9   1   1    12462.14    11222.30    186.58 o 
  -7   1   1      584.67      308.21     54.32 o 
  -5   1   1   149710.36   158681.25    905.40 o 
  -3   1   1    63059.02    70674.89    425.86 o 
  -1   1   1     3023.55     3380.72    136.56 o 
   1   1   1    19566.21    20488.97    194.88 o 
   3   1   1    34247.02    36486.71    223.46 o 
   5   1   1   108933.46   109964.91    692.77 o 
   7   1   1     1736.41     1447.63     58.54 o 
   9   1   1     2994.44     2906.05     82.67 o 
  11   1   1      480.90      521.62     66.11 o 
  13   1   1     1278.36     1457.37    145.45 o 
  15   1   1     3810.28     4213.14    199.48 o 
  17   1   1       10.84      -79.11     97.41 o 
  19   1   1     2832.82     3017.28    188.07 o 
  21   1   1      493.14      447.01    161.31 o 
  23   1   1      426.35      109.82    195.09 o 
 -24   2   1       61.49      164.19    265.19 o 
 -22   2   1      175.86      300.17    171.41 o 
 -20   2   1      201.71      242.75    141.44 o 
 -18   2   1      743.94      864.25    146.85 o 
 -16   2   1     2893.71     2941.62    141.98 o 
 -14   2   1      173.48      136.71     79.99 o 
 -12   2   1       22.93     -110.18     85.56 o 
 -10   2   1      246.13      164.32     69.81 o 
  -8   2   1     8637.94     9251.83    122.78 o 
  -6   2   1    32752.51    32244.15    239.76 o 
  -4   2   1    17401.41    17992.62    227.37 o 
  -2   2   1       77.28      218.19     89.35 o 
   0   2   1     2547.45     2513.63    186.66 o 
   2   2   1     5668.33     7520.26    147.17 o 
   4   2   1     2770.05     2727.62    116.85 o 
   6   2   1       90.86      -31.05     43.35 o 
   8   2   1     4164.48     4335.78     90.96 o 
  10   2   1     1005.92     1027.51     67.84 o 
  12   2   1       78.50       65.00     65.62 o 
  14   2   1      944.83      862.10     90.43 o 
  16   2   1      163.10      180.40    101.02 o 
  18   2   1     1015.23     1055.41    146.21 o 
  20   2   1        9.72       74.34    155.62 o 
  22   2   1      437.95      709.89    217.52 o 
  24   2   1       36.52     -113.53    201.88 o 
 -23   3   1      215.30      276.17    179.06 o 
 -21   3   1      104.49       68.03    146.00 o 
 -19   3   1     1206.89     1634.34    173.13 o 
 -17   3   1     3174.09     2408.73    172.63 o 
 -15   3   1      284.77      215.40    108.14 o 
 -13   3   1       21.32      -17.18     70.26 o 
 -11   3   1     1579.87     1593.94    123.06 o 
  -9   3   1    17529.44    17585.29    179.10 o 
  -7   3   1    14684.61    15766.02    182.46 o 
  -5   3   1    18309.26    18651.56    215.99 o 
  -3   3   1     9291.92     8839.82    227.94 o 
  -1   3   1    17642.05    18186.07    560.72 o 
   1   3   1      503.52      656.49    173.02 o 
   3   3   1     2138.41     2053.45     94.33 o 
   5   3   1    12890.54    12933.84    182.27 o 
   7   3   1     1065.06     1137.12     65.11 o 
   9   3   1     1989.56     2080.42     86.89 o 
  11   3   1     2264.98     2039.51     85.18 o 
  13   3   1     1052.02     1018.11    117.90 o 
  15   3   1     2194.41     2351.38    165.07 o 
  17   3   1      554.72      465.31    135.58 o 
  19   3   1      877.50      953.56    158.70 o 
  21   3   1     1165.05     1077.51    169.74 o 
  23   3   1      203.22      423.47    183.54 o 
 -22   4   1     1147.71      993.52    203.29 o 
 -20   4   1       53.56       83.68    164.34 o 
 -18   4   1      445.69      486.78    168.57 o 
 -16   4   1      289.58      315.75    146.68 o 
 -14   4   1       11.32      -86.53    129.17 o 
 -12   4   1    10967.43    10858.83    218.02 o 
 -10   4   1    11824.18    11520.98    213.39 o 
  -8   4   1      199.18      240.04     78.23 o 
  -6   4   1     5084.33     5005.14    135.05 o 
  -4   4   1      221.01      430.20     88.65 o 
  -2   4   1       50.33      -59.99    198.12 o 
   0   4   1    13057.34    14188.15    504.43 o 
   2   4   1    18878.84    20551.54    646.74 o 
   4   4   1      106.77      129.74     74.94 o 
   6   4   1     9911.84     9433.39    172.17 o 
   8   4   1      667.72      699.75     94.85 o 
  10   4   1        8.59       15.94     63.07 o 
  12   4   1      568.67      487.50    109.85 o 
  14   4   1     1069.36     1338.00    162.71 o 
  16   4   1      312.63      -26.94    136.85 o 
  18   4   1     1884.37     1960.20    214.98 o 
  20   4   1      240.93       40.16    159.84 o 
  22   4   1      751.27      883.67    206.21 o 
 -21   5   1      645.65      595.55    197.24 o 
 -19   5   1      377.47      436.30    182.28 o 
 -17   5   1     2883.67     2797.82    321.76 o 
 -15   5   1      846.55      745.88    163.10 o 
 -13   5   1     1509.21     1219.74    167.04 o 
 -11   5   1     4774.64     4446.95    162.64 o 
  -9   5   1     2598.33     2161.68    149.59 o 
  -7   5   1     5667.99     5452.00    182.87 o 
  -5   5   1      177.99      125.22     95.42 o 
  -3   5   1    11318.78    10553.69    639.68 o 
  -1   5   1     8100.82     8876.76    479.82 o 
   1   5   1     6985.30     7568.17    421.82 o 
   3   5   1    13257.91    12660.30    309.66 o 
   5   5   1     1149.56     1447.50    114.24 o 
   7   5   1    19233.12    20161.83    281.58 o 
   9   5   1     1326.91     1397.39    111.62 o 
  11   5   1       14.73       69.53    127.51 o 
  13   5   1     5928.76     6067.12    253.07 o 
  15   5   1      677.85      871.00    164.65 o 
  17   5   1      359.14      382.82    234.74 o 
  19   5   1       95.67      131.02    165.33 o 
  21   5   1     1380.27      780.75    202.52 o 
 -20   6   1       10.39      -61.53    194.38 o 
 -18   6   1      240.54      256.64    174.22 o 
 -16   6   1      519.94      604.87    178.62 o 
 -14   6   1      269.12       70.34    149.47 o 
 -12   6   1     3193.48     3001.67    202.86 o 
 -10   6   1     1241.89      875.80    180.51 o 
  -8   6   1        7.00     -138.65    110.01 o 
  -6   6   1       38.01      -47.73     99.29 o 
  -4   6   1     2387.65     1717.77    233.59 o 
  -2   6   1      459.72      810.84    203.02 o 
   0   6   1      958.91      782.27    187.03 o 
   2   6   1     1664.13     1364.30    206.89 o 
   4   6   1     1322.94      940.24    133.75 o 
   6   6   1     2134.74     1850.09    136.40 o 
   8   6   1     4003.38     4174.49    211.66 o 
  10   6   1      292.42      367.56    217.12 o 
  12   6   1     1072.02     1307.38    250.12 o 
  14   6   1     1200.97     1158.53    174.34 o 
  16   6   1      280.78      251.00    160.34 o 
  18   6   1      183.75       14.13    169.63 o 
  20   6   1        2.00       92.26    265.55 o 
 -19   7   1       82.03      101.82    191.93 o 
 -17   7   1     3202.62     3099.85    317.13 o 
 -15   7   1     1361.23     1365.28    208.29 o 
 -13   7   1     2556.69     2793.92    295.33 o 
 -11   7   1     1166.70     1309.36    172.47 o 
  -9   7   1     1411.09     1412.87    160.70 o 
  -7   7   1     2032.86     2418.04    198.31 o 
  -5   7   1      222.63      256.43    204.23 o 
  -3   7   1     1999.46     1915.28    274.69 o 
  -1   7   1        9.39     -134.44    118.26 o 
   1   7   1      282.14      203.72    184.49 o 
   3   7   1     2113.79     1724.72    217.42 o 
   5   7   1       40.82     -172.79    145.76 o 
   7   7   1    19063.20    18467.26    355.86 o 
   9   7   1     2199.48     2221.94    204.89 o 
  11   7   1     1646.21     1408.12    251.59 o 
  13   7   1     6967.96     6824.79    333.89 o 
  15   7   1      683.28      699.33    178.25 o 
  17   7   1     2374.93     2747.81    241.39 o 
  19   7   1      105.14       47.00    187.19 o 
 -18   8   1       14.11     -165.24    248.74 o 
 -16   8   1      146.25     -145.55    176.61 o 
 -14   8   1       36.46       81.20    164.66 o 
 -12   8   1      144.25      169.01    159.52 o 
 -10   8   1      322.84      409.53    169.75 o 
  -8   8   1     3415.75     3347.96    271.52 o 
  -6   8   1       31.74      259.48    174.07 o 
  -4   8   1       99.28      -13.29    162.41 o 
  -2   8   1     1231.46     1227.05    197.04 o 
   0   8   1     1235.09     1525.63    194.87 o 
   2   8   1      218.49      342.40    197.88 o 
   4   8   1      327.45      147.75    296.51 o 
   6   8   1     1756.23     1757.33    214.54 o 
   8   8   1     2716.99     3184.96    263.68 o 
  10   8   1      315.30      306.63    216.42 o 
  12   8   1      502.01      804.80    174.94 o 
  14   8   1       67.46       96.10    169.18 o 
  16   8   1      511.42      666.36    197.00 o 
  18   8   1       94.95      388.52    200.90 o 
 -15   9   1     1819.98     1834.85    269.82 o 
 -13   9   1     2345.70     2655.15    311.38 o 
 -11   9   1     5933.61     5790.19    313.02 o 
  -9   9   1     1756.62     1987.40    305.23 o 
  -7   9   1     2118.32     2089.90    240.76 o 
  -5   9   1      763.41      318.32    187.66 o 
  -3   9   1      265.29      100.33    145.53 o 
  -1   9   1     2292.00     1793.66    165.60 o 
   1   9   1      415.43      345.49    131.53 o 
   3   9   1     2482.52     2616.79    289.22 o 
   5   9   1      160.41      245.12    178.44 o 
   7   9   1     3634.82     3430.12    350.61 o 
   9   9   1     2223.02     1800.68    248.81 o 
  11   9   1     2833.64     3154.94    259.25 o 
  13   9   1     2001.67     2175.98    228.85 o 
  15   9   1      358.54      457.37    196.65 o 
 -12  10   1      202.63       81.32    230.05 o 
 -10  10   1      239.62      371.72    231.28 o 
  -8  10   1      277.99      518.14    292.40 o 
  -6  10   1      166.53      152.38    231.51 o 
  -4  10   1      263.93      173.02    159.55 o 
  -2  10   1       18.03       58.70    151.42 o 
   0  10   1       58.87     -164.98    152.49 o 
   2  10   1      115.12      113.21    151.80 o 
   4  10   1     1012.33      681.75    177.70 o 
   6  10   1      145.36      110.93    235.93 o 
   8  10   1     1330.81     1584.59    277.86 o 
  10  10   1       22.96      121.29    191.30 o 
  12  10   1       24.62      -37.96    229.43 o 
  -9  11   1       56.73       61.41    226.81 o 
  -7  11   1       11.44      196.61    229.65 o 
  -5  11   1      673.73      568.92    260.11 o 
  -3  11   1       37.51     -188.80    238.26 o 
  -1  11   1       12.94      128.93    248.59 o 
   1  11   1      977.58      650.63    210.09 o 
   3  11   1      438.01     -172.79    197.72 o 
   5  11   1      711.72      674.26    333.12 o 
   7  11   1     1196.87      684.78    286.21 o 
   9  11   1     1719.45     1858.71    342.64 o 
 -24   0   2     2033.17     2778.04    393.56 o 
 -22   0   2      167.97      204.59    468.49 o 
 -20   0   2      455.65      300.41    188.94 o 
 -18   0   2      476.26      531.64    146.87 o 
 -16   0   2     1078.57     1276.35    186.71 o 
 -14   0   2     8320.23     8109.24    325.49 o 
 -12   0   2     5849.47     5531.44    179.15 o 
 -10   0   2    12260.56    11591.49    218.30 o 
  -8   0   2    10599.55    10233.93    188.27 o 
  -6   0   2    26164.71    25786.11    294.24 o 
  -4   0   2    41640.91    43295.43    450.22 o 
  -2   0   2     7503.40     9174.41    127.19 o 
   0   0   2    87419.15      -16.96     11.30 o 
   2   0   2     5232.79     6096.20    102.09 o 
   4   0   2    10148.96     9337.04    175.37 o 
   6   0   2     1600.34     1731.91     88.76 o 
   8   0   2      672.61      555.85     78.29 o 
  10   0   2      146.82      133.42     87.06 o 
  12   0   2     6875.59     6391.51    202.10 o 
  14   0   2    10094.89    10299.68    327.51 o 
  16   0   2     2362.83     2169.11    181.99 o 
  18   0   2      155.69      291.80    174.87 o 
  20   0   2     6051.62     6664.37    342.58 o 
  22   0   2     2564.46     2127.55    351.37 o 
  24   0   2     1501.81     2083.94    423.16 o 
 -23   1   2      744.54     1044.41    222.56 o 
 -21   1   2       12.85      -65.49    127.34 o 
 -19   1   2      328.43      247.16    130.12 o 
 -17   1   2      104.94       74.53     88.91 o 
 -15   1   2     1617.31     1649.22    128.15 o 
 -13   1   2      421.02      508.04     82.07 o 
 -11   1   2      182.82      349.98     67.11 o 
  -9   1   2       62.81      -56.65     49.56 o 
  -7   1   2    52237.34    52132.18    379.62 o 
  -5   1   2   220133.94   238218.19   1493.90 o 
  -3   1   2    65508.23    72346.48    486.48 o 
  -1   1   2     6496.42     6845.15     81.47 o 
   1   1   2     1153.15     1501.99     49.06 o 
   3   1   2     5535.69     5859.94     94.24 o 
   5   1   2       12.69       46.36     40.94 o 
   7   1   2       46.46      -23.01     41.17 o 
   9   1   2      101.31       90.02     46.45 o 
  11   1   2     1649.28     1497.63    102.35 o 
  13   1   2     3331.76     2942.64    189.36 o 
  15   1   2      165.24       70.83     87.81 o 
  17   1   2      679.21      390.70    115.26 o 
  19   1   2      747.86      712.55    143.67 o 
  21   1   2      178.84      165.17    151.83 o 
  23   1   2      738.78      268.77    198.00 o 
 -24   2   2      224.02      354.90    209.79 o 
 -22   2   2        2.90      -44.58    136.65 o 
 -20   2   2      276.11      321.34    141.01 o 
 -18   2   2       89.59      -62.05    123.15 o 
 -16   2   2      520.54      646.35    107.75 o 
 -14   2   2     5830.65     5913.67    149.29 o 
 -12   2   2     2430.86     2558.30    102.44 o 
 -10   2   2    59207.88    59096.12    451.15 o 
  -8   2   2    11183.90    11841.83    149.98 o 
  -6   2   2      596.95      684.26     67.90 o 
  -4   2   2   193248.27   199640.06   1613.59 o 
  -2   2   2    25672.00    29042.40    295.48 o 
   0   2   2    32397.18    35884.35    521.15 o 
   2   2   2     1643.40     1920.78     80.50 o 
   4   2   2     1066.29     1262.39     60.77 o 
   6   2   2      683.32      901.59     57.80 o 
   8   2   2     1522.39     1688.92     67.84 o 
  10   2   2     6931.42     6267.46    116.30 o 
  12   2   2     1082.43     1019.50     83.17 o 
  14   2   2     2325.88     2654.53    115.79 o 
  16   2   2       10.15       23.61     99.74 o 
  18   2   2      195.50      263.08    128.58 o 
  20   2   2     2934.55     3099.76    255.68 o 
  22   2   2     1324.42      807.93    189.56 o 
  24   2   2      975.11      635.93    227.80 o 
 -23   3   2      317.13      417.99    173.36 o 
 -21   3   2        0.21       92.67    145.82 o 
 -19   3   2       90.35      103.19    137.43 o 
 -17   3   2      388.19      269.37    131.30 o 
 -15   3   2      231.11      256.46     98.90 o 
 -13   3   2      247.93      361.91     95.37 o 
 -11   3   2     3218.48     3258.56    103.04 o 
  -9   3   2    15489.14    16919.85    233.58 o 
  -7   3   2    41767.99    43969.73    438.02 o 
  -5   3   2    13423.70    12529.80    212.72 o 
  -3   3   2     4781.50     5271.17    140.58 o 
  -1   3   2    21321.58    22158.52    344.84 o 
   1   3   2     7095.69     6724.59    318.13 o 
   3   3   2     7495.36     8221.12    182.10 o 
   5   3   2     2565.63     3029.19     88.96 o 
   7   3   2     4915.26     5235.84    106.03 o 
   9   3   2     1743.38     1740.34     77.87 o 
  11   3   2      262.70       78.89     61.27 o 
  13   3   2     5351.57     5354.42    152.93 o 
  15   3   2      698.79      796.04    135.82 o 
  17   3   2        0.16     -121.38    121.06 o 
  19   3   2      943.10      845.56    157.53 o 
  21   3   2     1078.64     1121.64    174.46 o 
  23   3   2        9.49      -19.75    176.43 o 
 -22   4   2      960.75      780.73    202.23 o 
 -20   4   2     2486.76     2159.63    196.12 o 
 -18   4   2      181.92      -36.68    130.87 o 
 -16   4   2       25.95     -124.61    137.71 o 
 -14   4   2      357.76      216.48    107.68 o 
 -12   4   2     4519.88     4602.80    172.66 o 
 -10   4   2     4549.49     4574.22    150.14 o 
  -8   4   2       48.04      -33.23     81.35 o 
  -6   4   2      722.15      701.09     95.98 o 
  -4   4   2    16327.95    16264.05    345.75 o 
  -2   4   2    16665.55    15934.33    367.46 o 
   0   4   2     3592.02     3940.50    197.43 o 
   2   4   2    22062.36    23154.65    479.29 o 
   4   4   2    14027.54    13443.77    219.54 o 
   6   4   2       25.59      -12.80     68.48 o 
   8   4   2      259.48      127.03     80.83 o 
  10   4   2     1115.25     1329.54     91.57 o 
  12   4   2     3717.32     3509.35    189.72 o 
  14   4   2      112.07       54.12    134.70 o 
  16   4   2     1617.40     1520.25    221.99 o 
  18   4   2     3493.69     3509.03    230.43 o 
  20   4   2      285.85      150.42    164.85 o 
  22   4   2     1212.22     1503.35    216.64 o 
 -21   5   2      447.97      268.08    189.98 o 
 -19   5   2      216.41      206.40    176.47 o 
 -17   5   2       17.99       22.42    153.37 o 
 -15   5   2     5063.77     5291.09    245.87 o 
 -13   5   2    10216.96     9498.91    258.25 o 
 -11   5   2      686.57      747.16    115.84 o 
  -9   5   2      452.59      696.09    116.20 o 
  -7   5   2     1987.68     2258.12    183.64 o 
  -5   5   2      818.06     1112.38     91.87 o 
  -3   5   2    16059.56    16338.54    328.41 o 
  -1   5   2     4211.66     4226.70    166.24 o 
   1   5   2     7590.58     7377.96    287.43 o 
   3   5   2     3123.87     4251.54    229.51 o 
   5   5   2     5351.38     5081.67    166.42 o 
   7   5   2     4768.16     4957.21    152.40 o 
   9   5   2     3486.79     3207.39    134.91 o 
  11   5   2       53.55       41.88    198.76 o 
  13   5   2       39.28       -4.64    130.83 o 
  15   5   2      836.99      851.43    164.57 o 
  17   5   2     2562.00     2729.17    217.04 o 
  19   5   2     2687.65     2510.49    227.99 o 
  21   5   2        2.36       26.87    180.52 o 
 -20   6   2      600.30      352.57    196.96 o 
 -18   6   2      450.46      200.58    176.00 o 
 -16   6   2     2342.47     2324.15    212.79 o 
 -14   6   2      476.09      411.40    159.49 o 
 -12   6   2     3983.89     4121.24    293.37 o 
 -10   6   2       78.24      -23.91    115.91 o 
  -8   6   2     8356.77     8551.61    300.79 o 
  -6   6   2     8804.92     9542.25    225.28 o 
  -4   6   2     1414.97     1493.52    154.54 o 
  -2   6   2     5757.10     5700.75    342.83 o 
   0   6   2       61.56      -34.23    283.31 o 
   2   6   2     7521.84     7756.57    372.11 o 
   4   6   2     7827.56     8229.54    371.71 o 
   6   6   2     1177.76     1129.56    126.71 o 
   8   6   2    11189.61    10903.92    262.68 o 
  10   6   2     1565.74     1404.96    174.73 o 
  12   6   2     3745.13     3881.48    288.55 o 
  14   6   2      302.10      516.81    192.47 o 
  16   6   2     1431.18     1345.33    192.01 o 
  18   6   2      626.10      629.53    187.14 o 
  20   6   2      372.20      158.90    190.45 o 
 -19   7   2        0.71      192.67    218.56 o 
 -17   7   2       31.42      -98.84    168.87 o 
 -15   7   2       14.01      206.84    166.73 o 
 -13   7   2      764.61      852.22    178.28 o 
 -11   7   2     2429.77     2014.00    189.48 o 
  -9   7   2      224.23      256.33    131.34 o 
  -7   7   2     2929.17     2851.92    265.12 o 
  -5   7   2      142.81      -19.99    198.63 o 
  -3   7   2       65.03      316.43    147.60 o 
  -1   7   2     1029.17      682.54    144.36 o 
   1   7   2       94.16      227.11    144.50 o 
   3   7   2     1168.68     1227.15    246.19 o 
   5   7   2     4667.02     5368.35    223.40 o 
   7   7   2        1.99      -93.10    139.00 o 
   9   7   2     2116.16     1891.38    240.09 o 
  11   7   2      865.38      791.34    176.65 o 
  13   7   2        7.40      228.42    159.44 o 
  15   7   2      253.19      526.83    172.49 o 
  17   7   2      665.78     1003.23    202.55 o 
  19   7   2      319.56      190.50    192.04 o 
 -18   8   2     1576.57     1776.97    276.49 o 
 -16   8   2     5365.29     6509.33    833.29 o 
 -14   8   2     1208.40     1132.97    190.84 o 
 -12   8   2     2809.30     2611.50    218.54 o 
 -10   8   2       75.36     -137.41    161.51 o 
  -8   8   2     1090.73     1114.99    161.72 o 
  -6   8   2        7.66      -96.65    162.56 o 
  -4   8   2     3316.09     3872.94    335.79 o 
  -2   8   2     3947.84     4472.37    224.40 o 
   0   8   2      970.75     1034.09    162.36 o 
   2   8   2     1455.05     1647.78    202.86 o 
   4   8   2     1490.02     1542.67    201.02 o 
   6   8   2     3414.37     3048.59    242.99 o 
   8   8   2     9639.90     9872.21    388.22 o 
  10   8   2     2663.03     2822.12    234.04 o 
  12   8   2     4854.55     5175.19    265.58 o 
  14   8   2     1401.93     1409.02    236.80 o 
  16   8   2      835.84      747.93    203.13 o 
  18   8   2      270.32      339.60    203.72 o 
 -15   9   2        2.33     -286.44    190.96 o 
 -13   9   2     1267.75     1053.80    264.66 o 
 -11   9   2       34.65       32.06    267.11 o 
  -9   9   2      371.17      193.20    213.39 o 
  -7   9   2      212.02      112.03    156.62 o 
  -5   9   2      134.91      331.74    155.46 o 
  -3   9   2     1488.12     1635.41    191.56 o 
  -1   9   2      199.04      157.66    179.56 o 
   1   9   2      127.41       58.58    147.46 o 
   3   9   2      171.84      -43.07    143.24 o 
   5   9   2        0.01      377.40    231.83 o 
   7   9   2      920.93      887.44    266.70 o 
   9   9   2      351.85      562.59    214.37 o 
  11   9   2       37.19     -224.32    195.75 o 
  13   9   2      316.98      220.77    179.83 o 
  15   9   2      141.08     -167.59    175.95 o 
 -12  10   2      824.98     1005.86    272.20 o 
 -10  10   2      344.21      313.34    229.07 o 
  -8  10   2      148.78        0.88    207.09 o 
  -6  10   2       81.28      207.26    676.11 o 
  -4  10   2      218.08      197.42    193.42 o 
  -2  10   2     1388.79      946.07    178.12 o 
   0  10   2      895.11     1005.09    222.53 o 
   2  10   2       85.86       75.54    142.94 o 
   4  10   2     2296.36     2370.26    245.21 o 
   6  10   2     2650.49     2821.68    335.59 o 
   8  10   2     1095.41     1009.66    229.36 o 
  10  10   2     4375.05     4008.53    397.04 o 
  12  10   2     2438.37     2082.93    258.60 o 
  -9  11   2      412.17      479.59    368.34 o 
  -7  11   2      692.50      571.45    245.16 o 
  -5  11   2      156.51      231.33    305.10 o 
  -3  11   2      502.88      407.52    210.56 o 
  -1  11   2      144.10      189.97    203.93 o 
   1  11   2        0.26       59.30    198.89 o 
   3  11   2        1.08       41.59    238.85 o 
   5  11   2        4.76     -196.28    225.33 o 
   7  11   2      130.47       44.35    313.50 o 
   9  11   2        6.40      256.44    276.88 o 
 -23   1   3      597.34      551.97    211.72 o 
 -21   1   3      172.74       55.78    150.70 o 
 -19   1   3      873.11     1033.07    136.56 o 
 -17   1   3      201.11      289.58     90.79 o 
 -15   1   3     2834.98     2739.55    122.35 o 
 -13   1   3     6835.42     6596.34    152.91 o 
 -11   1   3      121.41      -15.94     46.91 o 
  -9   1   3    28815.35    27089.21    254.85 o 
  -7   1   3    77038.65    79297.29    535.98 o 
  -5   1   3   169079.42   179678.13   1154.23 o 
  -3   1   3    42653.96    46696.48    314.55 o 
  -1   1   3     1229.61     1259.78     44.85 o 
   1   1   3   164904.48   181461.84   1068.53 o 
   3   1   3    20822.46    21601.15    202.29 o 
   5   1   3     9029.60     8742.42    114.65 o 
   7   1   3     1629.02     1633.76     67.01 o 
   9   1   3      154.53      156.11     47.14 o 
  11   1   3     5579.74     5282.75    124.86 o 
  13   1   3      230.74      254.65     78.48 o 
  15   1   3     4803.90     4699.17    147.49 o 
  17   1   3     6060.06     5646.01    192.06 o 
  19   1   3     3304.36     3566.07    324.77 o 
  21   1   3      553.61      706.99    171.73 o 
  23   1   3      490.07      284.85    205.23 o 
 -24   2   3       76.07     -153.00    198.81 o 
 -22   2   3      179.25      250.79    150.32 o 
 -20   2   3       96.30      168.26    134.27 o 
 -18   2   3      513.35      604.39    137.85 o 
 -16   2   3     3472.42     3332.26    150.24 o 
 -14   2   3     2970.13     3118.53    120.77 o 
 -12   2   3     1149.21     1308.15     90.14 o 
 -10   2   3        2.40       57.04     59.23 o 
  -8   2   3      726.58      680.42     72.26 o 
  -6   2   3     4541.44     4620.23    124.04 o 
  -4   2   3    49577.81    48309.39    427.65 o 
  -2   2   3     7038.12     6827.52    111.55 o 
   0   2   3       45.29       19.28     65.91 o 
   2   2   3    21130.18    21603.64    248.73 o 
   4   2   3      135.71      333.01     47.99 o 
   6   2   3      230.76       96.78     40.08 o 
   8   2   3    10070.49    10667.57    131.61 o 
  10   2   3     3505.42     3513.16     89.76 o 
  12   2   3     1364.10     1485.48    102.96 o 
  14   2   3     3381.72     3381.54    139.03 o 
  16   2   3       34.77     -137.87     91.91 o 
  18   2   3      414.59      271.45    113.47 o 
  20   2   3        1.56       66.29    148.17 o 
  22   2   3      416.07      344.65    174.93 o 
 -23   3   3      127.31      364.56    172.89 o 
 -21   3   3      300.60      326.47    151.27 o 
 -19   3   3      636.60      626.24    153.78 o 
 -17   3   3     2099.09     2307.17    172.91 o 
 -15   3   3     4668.90     4538.94    159.67 o 
 -13   3   3     5856.90     5704.11    165.11 o 
 -11   3   3      203.32       59.45     80.59 o 
  -9   3   3     5147.18     5279.69    144.04 o 
  -7   3   3     4149.10     4259.11    151.00 o 
  -5   3   3    11256.11    11192.98    183.60 o 
  -3   3   3    18152.85    19400.57    246.87 o 
  -1   3   3     6418.39     6706.88    188.77 o 
   1   3   3      108.89      -12.71     71.08 o 
   3   3   3     1702.28     2180.07    178.10 o 
   5   3   3    15298.10    15896.35    188.58 o 
   7   3   3     2267.41     2426.82     88.29 o 
   9   3   3       45.04      -18.25     53.95 o 
  11   3   3     2117.38     1995.74     86.75 o 
  13   3   3     2935.97     2800.95    124.99 o 
  15   3   3      778.05      765.16    135.62 o 
  17   3   3     2716.10     3017.29    264.04 o 
  19   3   3     2392.30     2469.88    189.72 o 
  21   3   3      212.38       72.99    164.50 o 
  23   3   3      201.43      167.07    185.80 o 
 -22   4   3      231.16       93.40    219.79 o 
 -20   4   3      133.47      372.38    158.29 o 
 -18   4   3      403.96      188.56    140.67 o 
 -16   4   3     4949.60     4720.70    213.76 o 
 -14   4   3     2735.13     2656.23    147.67 o 
 -12   4   3      129.48      -41.09     98.69 o 
 -10   4   3     8884.31     8679.59    195.94 o 
  -8   4   3     1174.06     1163.78    134.37 o 
  -6   4   3     6708.39     7149.83    187.70 o 
  -4   4   3     6944.09     7917.03    181.07 o 
  -2   4   3     9345.79     9497.44    232.45 o 
   0   4   3     7613.64     9102.55    345.79 o 
   2   4   3     2247.72     1991.45    137.08 o 
   4   4   3      332.60      318.86     79.15 o 
   6   4   3     6481.54     6114.69    146.19 o 
   8   4   3      286.97      305.23     72.02 o 
  10   4   3      480.51      293.54     79.94 o 
  12   4   3       21.26       -6.06     87.22 o 
  14   4   3     6096.00     5468.51    234.60 o 
  16   4   3       14.96       95.36    139.69 o 
  18   4   3     2041.88     1979.11    227.79 o 
  20   4   3      176.74      225.94    163.11 o 
  22   4   3       98.92       82.45    206.11 o 
 -21   5   3      308.33       88.88    183.70 o 
 -19   5   3        5.88      206.63    170.37 o 
 -17   5   3     2326.89     2687.78    218.98 o 
 -15   5   3       18.83       24.44    144.48 o 
 -13   5   3       46.57       25.08    107.85 o 
 -11   5   3     5819.79     5816.66    212.72 o 
  -9   5   3     1480.71     1457.24    124.39 o 
  -7   5   3    12420.58    11794.96    258.30 o 
  -5   5   3     4686.75     5231.80    183.16 o 
  -3   5   3    10389.96    10567.24    266.29 o 
  -1   5   3    10750.90    11338.95    246.77 o 
   1   5   3       49.41      -80.24    120.93 o 
   3   5   3    10990.90     9906.91    239.78 o 
   5   5   3     3269.50     3559.28    143.90 o 
   7   5   3     8222.21     7935.33    183.33 o 
   9   5   3     1281.42     1209.43    110.98 o 
  11   5   3     1143.64     1120.56    167.00 o 
  13   5   3     4178.57     4049.48    216.38 o 
  15   5   3      644.13      927.61    163.59 o 
  17   5   3     2307.12     2382.87    276.79 o 
  19   5   3     1370.46     1159.03    210.96 o 
  21   5   3       89.07     -149.39    176.36 o 
 -20   6   3      104.11      298.44    185.76 o 
 -18   6   3        4.53       72.01    169.19 o 
 -16   6   3        0.08     -162.06    145.74 o 
 -14   6   3        9.39       87.56    234.31 o 
 -12   6   3      422.55      614.02    169.89 o 
 -10   6   3      824.36     1051.42    136.11 o 
  -8   6   3      540.29      607.19    134.93 o 
  -6   6   3     2540.02     1826.32    200.26 o 
  -4   6   3      605.00      706.67    181.22 o 
  -2   6   3     9213.57     9315.43    246.28 o 
   0   6   3     7199.88     7086.73    262.08 o 
   2   6   3       61.65      -90.91    124.79 o 
   4   6   3        1.68     -168.04    112.03 o 
   6   6   3      148.54      -18.86    104.45 o 
   8   6   3      280.52      269.76    118.89 o 
  10   6   3      398.29      332.12    153.76 o 
  12   6   3     4290.42     3901.61    245.48 o 
  14   6   3     2295.69     2243.87    300.05 o 
  16   6   3      303.66      484.42    171.85 o 
  18   6   3      365.36      448.49    182.28 o 
  20   6   3      203.07      691.23    200.03 o 
 -19   7   3      895.80      289.94    217.28 o 
 -17   7   3     3792.89     3856.67    300.51 o 
 -15   7   3     2402.31     2934.43    232.05 o 
 -13   7   3     2077.08     2358.41    208.84 o 
 -11   7   3     1950.29     2193.81    312.55 o 
  -9   7   3     1312.77     1358.94    149.08 o 
  -7   7   3     2010.36     2345.90    196.16 o 
  -5   7   3      260.64      -70.87    191.04 o 
  -3   7   3      361.81      240.13    215.65 o 
  -1   7   3     3763.77     3640.31    204.60 o 
   1   7   3     1117.36      927.95    198.85 o 
   3   7   3    16547.63    15208.15    393.76 o 
   5   7   3     1239.54      874.42    146.77 o 
   7   7   3     3948.86     4134.54    271.97 o 
   9   7   3     6187.80     6540.06    279.55 o 
  11   7   3     2906.87     2661.43    224.21 o 
  13   7   3     2550.73     2743.87    298.52 o 
  15   7   3      120.45      267.55    167.41 o 
  17   7   3      652.28     1118.02    200.50 o 
  19   7   3       52.78     -239.45    185.10 o 
 -18   8   3      487.87      705.57    313.36 o 
 -16   8   3      194.68      160.17    204.21 o 
 -14   8   3      340.37      370.19    230.24 o 
 -12   8   3     1578.01     1598.55    223.29 o 
 -10   8   3      464.51      522.50    172.33 o 
  -8   8   3     1169.02     1348.23    161.56 o 
  -6   8   3     2125.13     2475.01    306.70 o 
  -4   8   3      155.72     -238.48    158.98 o 
  -2   8   3       15.46     -133.28    166.23 o 
   0   8   3      457.50      299.35    149.79 o 
   2   8   3      126.61      -19.39    137.02 o 
   4   8   3     2225.98     2525.73    189.31 o 
   6   8   3        8.12     -218.03    275.00 o 
   8   8   3        0.02      -50.54    172.19 o 
  10   8   3      133.73      135.89    167.14 o 
  12   8   3      726.87      906.19    199.98 o 
  14   8   3        7.42     -104.34    164.05 o 
  16   8   3       38.60       19.32    179.10 o 
 -15   9   3      145.96      111.52    281.31 o 
 -13   9   3      184.77     -160.86    201.22 o 
 -11   9   3      165.97        1.24    208.10 o 
  -9   9   3       23.28      190.82    205.93 o 
  -7   9   3      959.53      879.43    233.14 o 
  -5   9   3      188.95      266.80    147.37 o 
  -3   9   3      321.84      485.44    196.56 o 
  -1   9   3       10.98     -158.25    169.74 o 
   1   9   3       10.18     -120.02    145.65 o 
   3   9   3     4881.06     4844.50    373.19 o 
   5   9   3     5084.24     4699.28    365.21 o 
   7   9   3     5940.55     5862.34    416.22 o 
   9   9   3     3255.98     3125.45    283.22 o 
  11   9   3      952.23      984.81    237.49 o 
  13   9   3      793.08      787.44    195.22 o 
  15   9   3     1212.60     1138.39    221.22 o 
 -12  10   3      152.79      -68.19    218.10 o 
 -10  10   3      520.82      600.78    246.54 o 
  -8  10   3     1007.25      813.18    345.03 o 
  -6  10   3        6.10       81.98    171.84 o 
  -4  10   3       29.11     -103.45    227.54 o 
  -2  10   3       20.05      121.76    172.60 o 
   0  10   3      115.54     -195.08    222.37 o 
   2  10   3     1912.29     1779.89    184.95 o 
   4  10   3      104.01       79.70    313.55 o 
   6  10   3       97.11       27.33    232.26 o 
   8  10   3        4.71       44.21    191.01 o 
  10  10   3        2.24      175.28    215.15 o 
  12  10   3      721.78      666.88    220.93 o 
  -9  11   3       83.70      137.29    231.69 o 
  -7  11   3      199.75      487.84    239.02 o 
  -5  11   3       21.64       57.52    199.37 o 
  -3  11   3      892.72      896.08    217.63 o 
  -1  11   3     1874.88     2183.24    343.70 o 
   1  11   3     2652.89     2514.81    324.47 o 
   3  11   3     1998.89     1799.38    525.02 o 
   5  11   3     4504.67     4267.39    331.14 o 
   7  11   3     3167.08     3101.49    495.78 o 
   9  11   3      548.36      192.27    391.85 o 
 -24   0   4     1064.62     1403.96    354.42 o 
 -22   0   4       10.07       28.85    253.80 o 
 -20   0   4       53.88     -246.93    164.62 o 
 -18   0   4     1016.53     1217.20    170.62 o 
 -16   0   4     3484.71     3567.04    201.19 o 
 -14   0   4    10219.85     9471.91    255.21 o 
 -12   0   4       55.60       12.47     94.98 o 
 -10   0   4     6284.73     6307.98    175.28 o 
  -8   0   4     3008.42     2069.21    122.95 o 
  -6   0   4     7273.37     7361.91    204.29 o 
  -4   0   4   184462.52   190516.33   1710.69 o 
  -2   0   4    33659.88    35998.64    331.46 o 
   0   0   4    14060.36    15146.36    187.45 o 
   2   0   4     2157.61     1832.95     57.61 o 
   4   0   4    30173.18    31511.75    372.67 o 
   6   0   4      207.18       80.85     79.99 o 
   8   0   4     2345.42     2396.96    118.51 o 
  10   0   4     8057.97     7233.33    185.26 o 
  12   0   4       72.50      167.45     98.00 o 
  14   0   4     4114.15     3948.31    183.38 o 
  16   0   4    10632.66    10410.92    278.29 o 
  18   0   4     5420.00     5785.38    317.82 o 
  20   0   4     9576.02    10580.02    418.47 o 
  22   0   4     3939.67     4714.57    445.47 o 
  24   0   4     2881.33     2155.93    387.98 o 
 -23   1   4       11.86     -166.30    178.15 o 
 -21   1   4       20.44      111.56    154.75 o 
 -19   1   4       64.30     -156.63    104.42 o 
 -17   1   4      939.56      728.45    122.64 o 
 -15   1   4     3701.81     3822.04    142.46 o 
 -13   1   4     1167.53     1415.79     91.89 o 
 -11   1   4    20375.95    20661.85    222.33 o 
  -9   1   4     2077.04     2394.18     87.82 o 
  -7   1   4     4121.77     3941.53    105.02 o 
  -5   1   4    11205.39    11494.53    147.66 o 
  -3   1   4     7982.51     8443.88     90.37 o 
  -1   1   4     5132.88     5470.55     95.57 o 
   1   1   4     1862.42     1864.14     46.36 o 
   3   1   4     1193.08     1533.13     80.07 o 
   5   1   4    24670.80    24789.12    234.62 o 
   7   1   4     1500.78     1685.38     90.71 o 
   9   1   4      507.10      738.46     62.40 o 
  11   1   4      466.97      439.80     68.96 o 
  13   1   4     1644.46     1647.22     96.03 o 
  15   1   4      268.62      312.26    102.33 o 
  17   1   4     1253.23     1385.75    127.02 o 
  19   1   4       87.77      137.18    127.27 o 
  21   1   4      567.44      605.38    171.30 o 
  23   1   4      131.48     -172.42    185.71 o 
 -24   2   4      859.06      904.81    237.81 o 
 -22   2   4       22.77      -47.86    140.74 o 
 -20   2   4      393.86      261.50    141.22 o 
 -18   2   4     2459.30     2361.69    144.66 o 
 -16   2   4      220.99      185.45    101.07 o 
 -14   2   4    17740.70    17937.86    241.29 o 
 -12   2   4    31038.68    31283.27    345.44 o 
 -10   2   4    47675.85    46510.11    560.74 o 
  -8   2   4    36534.07    37335.34    322.04 o 
  -6   2   4     8964.82     9015.17    140.97 o 
  -4   2   4    24812.14    24658.33    247.71 o 
  -2   2   4     2827.94     3048.51     87.99 o 
   0   2   4    14324.15    14415.09    177.17 o 
   2   2   4      345.19      268.45     52.52 o 
   4   2   4      323.98      225.76     60.10 o 
   6   2   4      516.42      619.02     68.03 o 
   8   2   4       27.10       48.31     61.48 o 
  10   2   4     7919.02     7728.72    138.21 o 
  12   2   4     4491.51     4233.87    119.24 o 
  14   2   4     1850.28     2171.42    124.07 o 
  16   2   4     1005.50     1251.37    128.83 o 
  18   2   4      316.79      151.25    124.84 o 
  20   2   4      685.03      694.11    170.65 o 
  22   2   4      113.98       85.20    169.12 o 
 -23   3   4       49.88       45.40    160.27 o 
 -21   3   4        5.39       14.53    142.45 o 
 -19   3   4     1270.12     1472.55    173.16 o 
 -17   3   4      115.83      249.15    115.66 o 
 -15   3   4       10.19      -96.65     94.46 o 
 -13   3   4     1003.77      934.77    105.06 o 
 -11   3   4     5198.96     5313.92    152.55 o 
  -9   3   4     5597.28     5772.80    164.89 o 
  -7   3   4    26431.34    26152.03    314.13 o 
  -5   3   4       89.46       -7.99     81.09 o 
  -3   3   4    10648.13     9612.76    167.63 o 
  -1   3   4      386.77      329.41     83.08 o 
   1   3   4    14323.69    13911.54    208.49 o 
   3   3   4    18325.27    17146.28    270.94 o 
   5   3   4     3158.77     2964.50     85.39 o 
   7   3   4     1645.72     1532.38     96.01 o 
   9   3   4     8646.69     7983.48    178.72 o 
  11   3   4     1095.35     1211.43     86.91 o 
  13   3   4     3508.06     3722.28    152.52 o 
  15   3   4     3709.06     3453.88    181.89 o 
  17   3   4      460.65      776.75    140.40 o 
  19   3   4      320.81      432.27    144.39 o 
  21   3   4       39.29       62.15    160.12 o 
  23   3   4      289.13      443.63    193.87 o 
 -22   4   4     1293.90     1110.97    194.49 o 
 -20   4   4      930.11      967.06    171.32 o 
 -18   4   4     1990.42     2149.30    207.90 o 
 -16   4   4     1868.50     1706.67    159.01 o 
 -14   4   4       74.83      -44.80    105.35 o 
 -12   4   4      653.90      646.45    141.43 o 
 -10   4   4       13.30      -31.28     97.81 o 
  -8   4   4     1274.59     1231.57    142.70 o 
  -6   4   4     4208.75     4785.40    185.01 o 
  -4   4   4       14.36     -111.10    134.57 o 
  -2   4   4     5942.85     4908.51    179.76 o 
   0   4   4     2474.60     3334.01    154.65 o 
   2   4   4     6166.01     6972.98    181.29 o 
   4   4   4     9921.29     9464.80    216.98 o 
   6   4   4       34.30      -13.27     72.16 o 
   8   4   4     4586.06     4488.79    123.71 o 
  10   4   4      537.42      515.69     99.67 o 
  12   4   4     3624.35     3640.13    238.45 o 
  14   4   4     6409.79     7663.79    266.70 o 
  16   4   4      483.80      481.21    154.07 o 
  18   4   4     1465.99     1458.29    224.60 o 
  20   4   4     1872.99     1810.73    211.19 o 
  22   4   4     1508.52     1556.70    250.47 o 
 -21   5   4      210.57       77.69    180.71 o 
 -19   5   4      937.37     1149.61    198.99 o 
 -17   5   4     1178.12      974.60    180.52 o 
 -15   5   4        2.09      -16.48    143.03 o 
 -13   5   4      345.01      448.06    115.73 o 
 -11   5   4     6817.24     6648.42    191.88 o 
  -9   5   4      610.62      521.60    115.76 o 
  -7   5   4     1773.71     1455.20    134.48 o 
  -5   5   4     1844.14     2540.72    129.39 o 
  -3   5   4     6375.24     5711.61    206.37 o 
  -1   5   4       30.69      -35.43     94.12 o 
   1   5   4      545.28      506.77    139.63 o 
   3   5   4      992.84     1286.35    141.91 o 
   5   5   4        8.05      -66.10     86.62 o 
   7   5   4        0.22      -71.58     84.45 o 
   9   5   4     7935.53     7339.78    230.22 o 
  11   5   4        0.40      -40.80    138.05 o 
  13   5   4      413.69      195.66    141.58 o 
  15   5   4     1187.43     1211.81    172.40 o 
  17   5   4       21.81     -162.42    145.07 o 
  19   5   4      361.56      234.69    164.73 o 
  21   5   4      769.45      607.88    198.25 o 
 -20   6   4      602.98      961.41    244.89 o 
 -18   6   4      504.23      413.44    181.77 o 
 -16   6   4      746.93     1008.61    181.90 o 
 -14   6   4       12.99       42.61    152.32 o 
 -12   6   4     5074.17     5079.58    254.56 o 
 -10   6   4     2841.35     2864.76    186.02 o 
  -8   6   4     1215.24     1416.67    180.27 o 
  -6   6   4     6582.36     7079.06    343.68 o 
  -4   6   4      374.08      255.20    126.44 o 
  -2   6   4    13133.56    12036.38    277.21 o 
   0   6   4     7778.05     8459.87    247.06 o 
   2   6   4    10735.91    10759.24    308.59 o 
   4   6   4     3671.49     3205.62    175.24 o 
   6   6   4     2510.95     2837.47    219.93 o 
   8   6   4    20162.36    19660.25    350.82 o 
  10   6   4       52.21       62.25    144.60 o 
  12   6   4     1054.01      885.71    176.08 o 
  14   6   4     2693.02     2925.43    211.99 o 
  16   6   4        9.65      -54.19    153.66 o 
  18   6   4      157.99      318.48    179.92 o 
  20   6   4       14.07       80.92    236.16 o 
 -19   7   4       48.65      181.69    219.14 o 
 -17   7   4     3229.91     3197.66    292.07 o 
 -15   7   4      377.93      217.90    190.58 o 
 -13   7   4       83.33     -114.50    151.83 o 
 -11   7   4      258.72      165.57    132.20 o 
  -9   7   4      509.78      231.86    156.72 o 
  -7   7   4      131.84      195.15    150.37 o 
  -5   7   4     1549.46     1820.77    492.73 o 
  -3   7   4      394.54      593.73    186.63 o 
  -1   7   4     1494.43     1276.74    160.30 o 
   1   7   4     1451.59     1309.30    185.61 o 
   3   7   4     1663.84     1938.20    198.51 o 
   5   7   4      114.41      -17.05    125.22 o 
   7   7   4     5447.61     5810.72    301.30 o 
   9   7   4      577.37      685.55    162.79 o 
  11   7   4       56.43       29.20    155.13 o 
  13   7   4      287.87      315.55    266.37 o 
  15   7   4      155.20       90.49    167.23 o 
  17   7   4        7.90      300.49    183.84 o 
  19   7   4       54.85     -249.66    181.28 o 
 -18   8   4      895.19      734.66    248.86 o 
 -16   8   4     2861.76     2951.36    291.56 o 
 -14   8   4        6.15       30.98    189.09 o 
 -12   8   4     1087.13     1106.27    210.95 o 
 -10   8   4      509.17      425.91    204.34 o 
  -8   8   4      317.28      210.98    242.20 o 
  -6   8   4      500.62      674.90    207.39 o 
  -4   8   4        7.72      158.44    172.59 o 
  -2   8   4     2714.44     2228.14    186.59 o 
   0   8   4     4486.16     4275.42    228.59 o 
   2   8   4     4988.99     5220.11    244.56 o 
   4   8   4     1342.62     1592.55    172.74 o 
   6   8   4     2967.14     2968.77    310.62 o 
   8   8   4     5901.07     6039.65    686.75 o 
  10   8   4      330.48      260.25    168.75 o 
  12   8   4     2368.90     2817.34    246.12 o 
  14   8   4      135.55      120.46    167.25 o 
  16   8   4       14.21      247.94    190.70 o 
 -15   9   4       41.77       -6.83    236.79 o 
 -13   9   4      451.57      600.56    240.67 o 
 -11   9   4       63.53      149.25    216.71 o 
  -9   9   4       36.42       67.68    182.39 o 
  -7   9   4      152.17      304.51    174.71 o 
  -5   9   4      792.36     1039.26    232.43 o 
  -3   9   4     1204.80     1302.19    293.33 o 
  -1   9   4       27.22     -102.79    174.64 o 
   1   9   4     1537.75     1530.21    174.84 o 
   3   9   4      852.43      779.74    154.40 o 
   5   9   4      129.93       64.48    211.77 o 
   7   9   4     1488.57     1945.99    367.97 o 
   9   9   4       92.67      482.74    209.78 o 
  11   9   4       22.59       92.23    174.22 o 
  13   9   4        8.49     -225.22    167.38 o 
  15   9   4      702.48      412.06    203.90 o 
 -12  10   4       94.36      -73.52    265.03 o 
 -10  10   4        8.17     -128.63    200.18 o 
  -8  10   4      383.44      337.22    207.35 o 
  -6  10   4        7.94     -193.23    233.58 o 
  -4  10   4     1249.76     1533.80    269.18 o 
  -2  10   4      458.55      660.59    284.64 o 
   0  10   4     1343.58     1144.45    240.60 o 
   2  10   4     6050.00     5898.06    288.64 o 
   4  10   4     4578.06     4004.43    305.38 o 
   6  10   4     3404.03     3414.72    359.47 o 
   8  10   4     2006.62     1931.35    261.80 o 
  10  10   4     2366.10     2345.63    541.38 o 
  12  10   4     1075.43      993.38    261.28 o 
  -9  11   4       14.18      -23.27    221.90 o 
  -7  11   4        0.52     -105.51    204.57 o 
  -5  11   4        3.48      -23.00    171.53 o 
  -3  11   4     1102.61     1083.23    213.36 o 
  -1  11   4      100.69      317.80    280.77 o 
   1  11   4      108.44       90.03    263.83 o 
   3  11   4       14.88      172.64    257.41 o 
   5  11   4       72.10     -165.88    192.56 o 
   7  11   4        0.48     -158.40    360.66 o 
 -23   1   5      183.37      535.77    203.28 o 
 -21   1   5      384.32      592.76    170.43 o 
 -19   1   5     3856.26     4130.83    250.39 o 
 -17   1   5      743.67      912.57    117.67 o 
 -15   1   5     3573.25     3655.98    129.25 o 
 -13   1   5     9823.93     9247.29    166.16 o 
 -11   1   5     1712.36     1796.57    101.24 o 
  -9   1   5    50527.78    48156.51    384.04 o 
  -7   1   5    15641.32    16534.21    195.55 o 
  -5   1   5     7785.26     7986.17    115.33 o 
  -3   1   5    14542.23    15099.52    132.87 o 
  -1   1   5     9359.92    10137.64    129.24 o 
   1   1   5     9398.40     9895.62    100.72 o 
   3   1   5     1603.54     2086.74     56.07 o 
   5   1   5       51.97      -36.58     54.07 o 
   7   1   5     4418.07     4647.37     98.72 o 
   9   1   5     2872.20     2801.18     94.25 o 
  11   1   5      667.01      456.65     71.74 o 
  13   1   5     3019.23     3293.46    116.07 o 
  15   1   5    16961.46    16914.64    264.91 o 
  17   1   5     2804.45     2890.39    148.87 o 
  19   1   5     1099.69     1326.84    157.57 o 
  21   1   5     1894.49     2327.32    213.29 o 
  23   1   5      226.04       83.39    204.56 o 
 -24   2   5      382.98      265.82    254.24 o 
 -22   2   5      181.82      248.21    151.02 o 
 -20   2   5     1104.03     1296.60    170.90 o 
 -18   2   5      354.20      244.20    109.32 o 
 -16   2   5     3051.25     2769.90    143.06 o 
 -14   2   5     1911.03     2024.73    114.52 o 
 -12   2   5    19672.45    19783.02    226.85 o 
 -10   2   5      158.62       47.76     59.81 o 
  -8   2   5    14829.07    16094.36    162.36 o 
  -6   2   5      351.10      390.85     59.08 o 
  -4   2   5    40076.18    43542.44    296.67 o 
  -2   2   5     8568.55     8413.57    109.32 o 
   0   2   5     9613.04     9808.51    116.80 o 
   2   2   5    11816.57    10845.42    138.45 o 
   4   2   5     1284.20     1191.85     74.31 o 
   6   2   5     4649.04     4711.15    118.14 o 
   8   2   5     2432.47     2407.30    105.60 o 
  10   2   5     1040.42      844.59    108.03 o 
  12   2   5     1163.36     1101.79     82.53 o 
  14   2   5     3728.95     3683.43    150.52 o 
  16   2   5      149.82       70.30     93.91 o 
  18   2   5        6.67      -43.44    125.05 o 
  20   2   5       10.84      -92.79    152.13 o 
  22   2   5     1080.82      944.43    261.26 o 
 -23   3   5       40.67     -111.15    158.45 o 
 -21   3   5      334.92      519.60    157.45 o 
 -19   3   5     3205.87     3310.38    277.61 o 
 -17   3   5     6142.93     5796.62    207.91 o 
 -15   3   5     5824.38     5575.64    176.05 o 
 -13   3   5     3797.74     4015.43    207.35 o 
 -11   3   5    28990.14    28372.14    375.87 o 
  -9   3   5    65868.49    65289.20    575.02 o 
  -7   3   5      425.34      315.68     80.51 o 
  -5   3   5      811.57      785.42     97.18 o 
  -3   3   5    14929.13    14761.66    189.57 o 
  -1   3   5     1368.58     1641.50    122.46 o 
   1   3   5      303.59      360.86     62.92 o 
   3   3   5       17.72      -35.88     53.99 o 
   5   3   5     1954.32     1872.48     63.46 o 
   7   3   5     8375.65     8667.26    165.56 o 
   9   3   5     3484.91     3416.57    127.90 o 
  11   3   5     1120.40      722.18    102.66 o 
  13   3   5     7641.51     7598.94    194.43 o 
  15   3   5     5432.11     5804.49    175.99 o 
  17   3   5     2005.61     2308.17    261.84 o 
  19   3   5      373.97      243.30    142.37 o 
  21   3   5       15.74       72.77    166.00 o 
  23   3   5       20.63      192.11    206.24 o 
 -22   4   5      104.23      144.68    165.03 o 
 -20   4   5      306.98      191.40    151.59 o 
 -18   4   5        0.02      -84.09    133.77 o 
 -16   4   5      151.34      209.82    107.12 o 
 -14   4   5     3691.35     3653.65    154.55 o 
 -12   4   5       66.61       92.74    108.56 o 
 -10   4   5      311.48      120.60    122.07 o 
  -8   4   5     4927.41     4548.28    155.89 o 
  -6   4   5       54.83       21.11     78.29 o 
  -4   4   5     5399.06     5964.36    195.96 o 
  -2   4   5     4776.98     4839.20    138.87 o 
   0   4   5       17.38      -38.65     86.91 o 
   2   4   5    13923.75    13878.09    249.87 o 
   4   4   5    10398.94    10697.45    268.87 o 
   6   4   5     1026.37     1296.09     83.42 o 
   8   4   5      107.40      112.63     93.45 o 
  10   4   5     6395.62     6011.71    178.99 o 
  12   4   5      718.19      745.04    143.89 o 
  14   4   5     3473.00     3475.15    202.07 o 
  16   4   5      937.00      983.23    164.11 o 
  18   4   5       30.22      120.01    152.50 o 
  20   4   5        3.39      -15.97    161.77 o 
  22   4   5     1293.81     1884.91    261.47 o 
 -21   5   5      172.68      237.93    186.70 o 
 -19   5   5        8.01     -195.05    156.75 o 
 -17   5   5     1417.38     1114.36    183.76 o 
 -15   5   5      275.26      173.52    146.65 o 
 -13   5   5     1042.26      858.08    148.23 o 
 -11   5   5      309.08      240.28    114.46 o 
  -9   5   5      757.26      652.18     96.16 o 
  -7   5   5     2592.30     2173.90    132.87 o 
  -5   5   5     4408.94     4774.17    146.69 o 
  -3   5   5     8162.51     8332.09    217.61 o 
  -1   5   5    13877.70    13327.05    266.27 o 
   1   5   5       50.94      128.79     99.33 o 
   3   5   5    14854.18    14150.82    282.20 o 
   5   5   5     6751.27     6617.90    225.23 o 
   7   5   5     4166.00     3957.73    143.07 o 
   9   5   5     8473.84     8368.20    280.58 o 
  11   5   5     1201.47     1259.10    139.73 o 
  13   5   5     1345.32     1975.59    205.66 o 
  15   5   5       96.49      -64.51    137.57 o 
  17   5   5     3161.86     2917.58    220.01 o 
  19   5   5      968.31      868.13    203.66 o 
  21   5   5      311.37      266.24    190.81 o 
 -20   6   5     3247.40     2836.97    294.82 o 
 -18   6   5     1025.70     1489.91    236.87 o 
 -16   6   5      314.20      487.84    171.47 o 
 -14   6   5      635.16      531.66    162.73 o 
 -12   6   5      807.89      805.90    126.95 o 
 -10   6   5     3506.69     3256.37    196.76 o 
  -8   6   5     2743.83     2509.95    172.47 o 
  -6   6   5     1220.62     1190.65    154.45 o 
  -4   6   5     2266.66     2309.01    182.06 o 
  -2   6   5     1541.60     1762.21    148.36 o 
   0   6   5     3150.33     3390.77    207.72 o 
   2   6   5       24.82      227.70    155.79 o 
   4   6   5    11762.95    11507.38    326.90 o 
   6   6   5       73.65       56.81    106.41 o 
   8   6   5       16.55     -161.11    192.22 o 
  10   6   5     5606.12     5376.59    258.41 o 
  12   6   5      154.41      228.86    158.83 o 
  14   6   5       52.17     -106.74    140.44 o 
  16   6   5      789.54      771.05    175.98 o 
  18   6   5       46.79       85.60    164.91 o 
  20   6   5        7.94      -75.69    179.08 o 
 -19   7   5        4.22     -176.68    257.61 o 
 -17   7   5     1175.33     1006.68    235.07 o 
 -15   7   5     3637.94     3312.09    277.03 o 
 -13   7   5      508.00      223.50    184.78 o 
 -11   7   5      910.19      841.90    143.31 o 
  -9   7   5      169.36      233.54    161.55 o 
  -7   7   5     9763.42     9634.60    306.06 o 
  -5   7   5     6094.58     6379.55    317.08 o 
  -3   7   5     1465.74     1380.99    154.28 o 
  -1   7   5     4417.76     4364.46    212.29 o 
   1   7   5     2112.62     2196.69    212.59 o 
   3   7   5    20147.46    21000.37    592.42 o 
   5   7   5      850.74      908.44    144.99 o 
   7   7   5      689.19      688.35    182.96 o 
   9   7   5     2805.49     3078.61    221.03 o 
  11   7   5      186.66      313.63    163.73 o 
  13   7   5       95.10      334.03    178.47 o 
  15   7   5      128.07      250.34    166.43 o 
  17   7   5      219.56      236.91    176.59 o 
  19   7   5       81.20      327.20    236.10 o 
 -18   8   5       16.69      114.98    216.18 o 
 -16   8   5       37.56      147.60    223.49 o 
 -14   8   5       10.28      -85.12    177.44 o 
 -12   8   5      819.38      659.81    214.75 o 
 -10   8   5      440.76      668.45    188.39 o 
  -8   8   5      533.40      649.74    211.80 o 
  -6   8   5      752.54     1009.17    181.06 o 
  -4   8   5     2848.05     2818.70    288.95 o 
  -2   8   5      480.25      182.25    189.86 o 
   0   8   5      352.28      635.00    152.84 o 
   2   8   5     2574.84     2449.79    198.53 o 
   4   8   5        2.55       55.82    136.05 o 
   6   8   5      395.97     -215.87    342.87 o 
   8   8   5      395.12      458.73    200.34 o 
  10   8   5     1465.20     1294.28    199.11 o 
  12   8   5     2836.00     3198.79    254.23 o 
  14   8   5       58.93      246.13    172.63 o 
  16   8   5        0.71      222.55    303.93 o 
 -15   9   5        6.66      235.69    244.82 o 
 -13   9   5      131.93      260.25    237.99 o 
 -11   9   5        5.52      -85.86    288.76 o 
  -9   9   5       50.43       34.58    189.37 o 
  -7   9   5      589.17      593.70    243.69 o 
  -5   9   5      437.49       50.87    210.28 o 
  -3   9   5     1562.89     1795.19    334.79 o 
  -1   9   5     5356.47     6118.99    439.31 o 
   1   9   5     4826.47     5190.59    240.87 o 
   3   9   5     8034.38     7588.61    268.22 o 
   5   9   5     6293.08     6382.87    410.61 o 
   7   9   5     4037.33     4183.64    370.45 o 
   9   9   5     1764.73     1774.87    253.97 o 
  11   9   5      960.69      635.11    201.07 o 
  13   9   5      475.28      441.25    207.93 o 
  15   9   5      226.57       69.96    188.00 o 
 -12  10   5        0.36     -235.25    220.64 o 
 -10  10   5       84.27      433.55    224.42 o 
  -8  10   5      920.73      502.87    227.36 o 
  -6  10   5       53.60     -218.59    155.68 o 
  -4  10   5       79.65     -219.44    399.10 o 
  -2  10   5      139.48      225.17    220.29 o 
   0  10   5      119.18      456.25    223.69 o 
   2  10   5      593.78      427.05    278.84 o 
   4  10   5      728.61      494.65    215.14 o 
   6  10   5      463.47      580.95    361.63 o 
   8  10   5      284.68      134.68    253.99 o 
  10  10   5      515.08      640.97    240.86 o 
  12  10   5       27.78       30.32    236.36 o 
  -9  11   5      243.22      218.78    225.03 o 
  -7  11   5       95.47        6.84    290.46 o 
  -5  11   5      192.99      317.35    254.21 o 
  -3  11   5      609.22      296.56    215.65 o 
  -1  11   5     1144.76     1004.50    264.95 o 
   1  11   5     2009.42     2083.41    350.77 o 
   3  11   5      944.11     1080.68    312.04 o 
   5  11   5     2839.90     2277.83    375.09 o 
   7  11   5      214.23      237.73    285.78 o 
 -24   0   6       11.51       54.26    303.59 o 
 -22   0   6     2064.81     2766.26    360.23 o 
 -20   0   6      727.07      730.14    185.03 o 
 -18   0   6    11149.93    11401.41    303.43 o 
 -16   0   6     2686.13     2623.97    169.88 o 
 -14   0   6    22614.40    21302.06    400.34 o 
 -12   0   6    21197.53    20490.24    364.76 o 
 -10   0   6     5768.98     5671.16    207.10 o 
  -8   0   6     4085.36     3951.00    155.94 o 
  -6   0   6     5802.74     6312.42    174.73 o 
  -4   0   6    27127.90    29552.06    362.66 o 
  -2   0   6       91.76        1.44     58.00 o 
   0   0   6    20747.78    22342.26    280.00 o 
   2   0   6       31.42      170.43     60.41 o 
   4   0   6     1022.17      991.25     80.46 o 
   6   0   6     6989.54     6272.93    177.34 o 
   8   0   6     1274.95     1443.56    121.39 o 
  10   0   6    20179.64    19171.47    297.07 o 
  12   0   6     4983.30     5102.04    230.63 o 
  14   0   6      379.74      366.47    121.52 o 
  16   0   6     1452.71     1551.42    183.54 o 
  18   0   6       33.32      188.68    161.41 o 
  20   0   6      186.34      194.10    190.46 o 
  22   0   6       80.44     -124.80    285.23 o 
 -23   1   6      317.19      107.54    242.34 o 
 -21   1   6     1182.97     1222.47    186.05 o 
 -19   1   6     1332.95     1294.41    133.18 o 
 -17   1   6      120.17     -119.15     91.86 o 
 -15   1   6      699.05      564.02     90.02 o 
 -13   1   6     1116.62     1263.85    107.16 o 
 -11   1   6      243.09      342.22     72.22 o 
  -9   1   6     4519.57     4748.33    148.90 o 
  -7   1   6     3545.30     3457.92    100.01 o 
  -5   1   6      845.10      844.56     59.60 o 
  -3   1   6     1494.37     1447.10     51.70 o 
  -1   1   6     3581.33     3788.35    120.01 o 
   1   1   6      236.85      295.51     43.23 o 
   3   1   6     1284.77     1438.65     57.33 o 
   5   1   6     3781.52     3729.42     82.14 o 
   7   1   6      534.53      570.57     71.51 o 
   9   1   6     1803.29     1757.73     80.93 o 
  11   1   6      220.50      119.82     68.63 o 
  13   1   6     1775.85     1943.21    122.80 o 
  15   1   6      235.59      186.63     94.80 o 
  17   1   6     3222.95     3170.25    159.92 o 
  19   1   6      608.83      673.92    139.39 o 
  21   1   6      373.64      117.25    168.51 o 
  23   1   6        0.22     -111.60    191.15 o 
 -24   2   6      301.19      284.28    190.28 o 
 -22   2   6      827.29      556.37    211.47 o 
 -20   2   6        5.38       79.81    135.23 o 
 -18   2   6      622.01      536.25    100.26 o 
 -16   2   6        9.21       52.40     96.56 o 
 -14   2   6    13021.14    11984.72    213.55 o 
 -12   2   6     9133.32     9782.37    172.77 o 
 -10   2   6      830.70      696.73     70.41 o 
  -8   2   6     6138.68     6032.02    114.95 o 
  -6   2   6     1029.97     1137.29     59.62 o 
  -4   2   6     2124.52     2206.37     60.17 o 
  -2   2   6       67.27        4.46     52.97 o 
   0   2   6      599.35      640.31     46.24 o 
   2   2   6      479.51      671.81     51.83 o 
   4   2   6    13136.01    13778.17    198.68 o 
   6   2   6     6240.17     5685.32    132.42 o 
   8   2   6      411.55      516.60     78.51 o 
  10   2   6    20043.87    19773.62    256.79 o 
  12   2   6    17322.50    16887.13    255.66 o 
  14   2   6     5899.81     5964.44    178.63 o 
  16   2   6     7924.19     7977.51    247.99 o 
  18   2   6     5578.43     5688.51    232.97 o 
  20   2   6     4440.80     4738.61    262.64 o 
  22   2   6      627.76      697.68    189.65 o 
 -23   3   6      154.32      165.92    166.08 o 
 -21   3   6      772.89      699.20    164.01 o 
 -19   3   6       70.11      -89.01    129.60 o 
 -17   3   6     5053.30     5074.03    181.51 o 
 -15   3   6     1210.34      847.16    135.59 o 
 -13   3   6        3.17      -29.54     81.35 o 
 -11   3   6     1078.22     1127.96    109.90 o 
  -9   3   6      768.70      735.83     89.39 o 
  -7   3   6    21240.97    21182.01    282.21 o 
  -5   3   6      507.23      386.69     77.23 o 
  -3   3   6     5550.09     5022.08    101.93 o 
  -1   3   6      656.60      927.21     83.51 o 
   1   3   6     3342.22     3010.54     88.90 o 
   3   3   6      983.05     1009.24     67.87 o 
   5   3   6     3471.75     3055.88    105.53 o 
   7   3   6     3314.83     3548.81    120.59 o 
   9   3   6    16613.25    16061.39    243.56 o 
  11   3   6      533.29      694.24    102.19 o 
  13   3   6        0.03      143.27     93.45 o 
  15   3   6     2439.88     2835.03    267.70 o 
  17   3   6     1283.22     1354.56    169.65 o 
  19   3   6      380.50      349.37    141.56 o 
  21   3   6      114.32       20.29    193.32 o 
 -22   4   6     1085.88      847.06    185.05 o 
 -20   4   6      727.21      703.47    167.50 o 
 -18   4   6      145.06      -21.94    135.99 o 
 -16   4   6     4025.61     4123.09    170.43 o 
 -14   4   6     8956.55     8213.14    221.68 o 
 -12   4   6    10653.61    11201.24    290.36 o 
 -10   4   6     7409.63     6835.67    215.04 o 
  -8   4   6     4437.20     4625.48    161.80 o 
  -6   4   6     7329.83     7440.12    178.73 o 
  -4   4   6     2685.16     2718.89    139.34 o 
  -2   4   6    12524.88    12608.37    208.95 o 
   0   4   6     2747.01     2938.15    117.78 o 
   2   4   6      251.97      195.51     68.13 o 
   4   4   6     7418.22     7147.53    153.73 o 
   6   4   6     1105.67     1055.97     75.99 o 
   8   4   6     2896.89     3018.62    170.66 o 
  10   4   6     3880.39     4170.81    159.64 o 
  12   4   6    10574.37    10776.28    245.67 o 
  14   4   6     1827.62     1825.17    173.59 o 
  16   4   6      867.13      769.46    154.30 o 
  18   4   6      650.12      904.00    196.08 o 
  20   4   6      455.70      329.98    172.10 o 
  22   4   6      215.06      -16.78    206.14 o 
 -21   5   6      184.41      102.98    219.93 o 
 -19   5   6      584.21      976.33    188.41 o 
 -17   5   6      775.99      563.14    165.44 o 
 -15   5   6     3935.83     3859.21    179.79 o 
 -13   5   6      518.51      649.01    119.02 o 
 -11   5   6      460.38      318.58     82.66 o 
  -9   5   6      339.53      401.88    111.38 o 
  -7   5   6    10655.30    10569.21    228.74 o 
  -5   5   6     1133.01     1171.97    101.53 o 
  -3   5   6     1192.19     1177.39    111.01 o 
  -1   5   6     2844.01     3051.10    136.14 o 
   1   5   6      143.53      167.82     89.23 o 
   3   5   6      799.35      883.46    117.82 o 
   5   5   6     8658.72     8598.49    270.97 o 
   7   5   6      179.48      222.46     95.80 o 
   9   5   6     7436.54     7105.42    200.17 o 
  11   5   6     1084.34      842.55    117.67 o 
  13   5   6      372.12      183.81    158.26 o 
  15   5   6       33.83       72.34    142.62 o 
  17   5   6      396.05      390.61    158.50 o 
  19   5   6       41.47      280.01    169.28 o 
  21   5   6     2099.15     2626.19    244.55 o 
 -20   6   6     2101.52     1988.24    287.58 o 
 -18   6   6        3.47      -29.54    190.81 o 
 -16   6   6      102.05      297.27    190.61 o 
 -14   6   6     1182.20     1277.20    152.06 o 
 -12   6   6      922.49     1049.48    168.52 o 
 -10   6   6     1507.52     1492.96    142.06 o 
  -8   6   6       18.19     -173.57    132.47 o 
  -6   6   6     7160.35     7162.61    251.73 o 
  -4   6   6       26.97      157.44    114.22 o 
  -2   6   6    11081.36    10123.51    232.74 o 
   0   6   6    14490.30    15107.69    282.82 o 
   2   6   6     5914.24     6512.61    229.01 o 
   4   6   6     9477.48     9360.88    261.62 o 
   6   6   6        8.83      127.44    105.65 o 
   8   6   6     1456.03     1377.96    146.20 o 
  10   6   6       12.97       73.15    191.97 o 
  12   6   6      149.97       -6.33    202.00 o 
  14   6   6      598.50      997.47    190.80 o 
  16   6   6       11.50        9.12    156.21 o 
  18   6   6      997.76      909.01    196.20 o 
  20   6   6       93.48      265.26    197.60 o 
 -19   7   6       15.53       -4.59    218.54 o 
 -17   7   6      669.17      313.16    214.19 o 
 -15   7   6       24.91      277.37    191.48 o 
 -13   7   6      303.08      276.51    201.23 o 
 -11   7   6      290.73      395.41    183.16 o 
  -9   7   6     1920.52     2607.81    231.76 o 
  -7   7   6     2349.59     2495.62    200.53 o 
  -5   7   6     2260.23     2846.73    257.24 o 
  -3   7   6      360.26      413.04    122.79 o 
  -1   7   6      291.01      282.73    121.31 o 
   1   7   6      478.22      279.85    134.63 o 
   3   7   6       47.84      -55.15    132.38 o 
   5   7   6     3951.58     4454.07    206.95 o 
   7   7   6     3247.58     3577.43    236.12 o 
   9   7   6       67.73       59.74    207.56 o 
  11   7   6       37.03     -151.62    150.50 o 
  13   7   6       53.02      131.49    165.03 o 
  15   7   6      126.36      245.49    166.81 o 
  17   7   6        0.45      -24.38    175.69 o 
 -18   8   6      106.97      -47.95    214.99 o 
 -16   8   6       90.23        8.59    200.38 o 
 -14   8   6        4.60     -137.70    175.09 o 
 -12   8   6     1054.48      980.95    243.03 o 
 -10   8   6      377.33      154.48    216.75 o 
  -8   8   6      405.85      328.33    233.85 o 
  -6   8   6     4033.42     3758.99    293.84 o 
  -4   8   6      977.46      700.59    209.53 o 
  -2   8   6    11149.33    10755.58    328.66 o 
   0   8   6     6442.19     6467.31    239.16 o 
   2   8   6     3358.99     3311.06    214.12 o 
   4   8   6     8632.93     8540.56    333.83 o 
   6   8   6     1941.34     1851.61    274.20 o 
   8   8   6     3964.63     4247.51    250.13 o 
  10   8   6     2105.30     1924.15    216.74 o 
  12   8   6       88.42       32.71    174.86 o 
  14   8   6       77.01       29.19    182.94 o 
  16   8   6      285.44      288.84    188.74 o 
 -15   9   6      257.69      509.92    263.87 o 
 -13   9   6       69.20      153.46    232.75 o 
 -11   9   6       16.39      -82.10    201.25 o 
  -9   9   6      176.65      136.78    298.46 o 
  -7   9   6      513.29      538.82    248.19 o 
  -5   9   6       47.79      165.54    210.98 o 
  -3   9   6     1598.30     1766.75    260.99 o 
  -1   9   6        1.44     -189.85    252.82 o 
   1   9   6      117.27     -129.27    152.80 o 
   3   9   6      208.27      579.52    206.40 o 
   5   9   6       47.45       -5.90    191.90 o 
   7   9   6      686.46      607.17    489.69 o 
   9   9   6      431.94       65.84    202.37 o 
  11   9   6      189.40      -74.98    180.28 o 
  13   9   6      716.76      866.51    323.77 o 
  15   9   6       52.37       70.90    190.88 o 
 -12  10   6        4.29      -93.57    227.06 o 
 -10  10   6       10.33       98.22    209.49 o 
  -8  10   6      280.59      310.46    180.33 o 
  -6  10   6      501.45      165.45    229.35 o 
  -4  10   6     3268.82     3475.88    479.07 o 
  -2  10   6     4569.46     5011.33    479.22 o 
   0  10   6     3791.19     4306.50    289.07 o 
   2  10   6     2361.11     2064.54    338.86 o 
   4  10   6      138.58      273.00    401.33 o 
   6  10   6      736.35     1424.66    315.01 o 
   8  10   6      292.07      434.26    264.83 o 
  10  10   6        7.45     -125.22    339.33 o 
  12  10   6      130.57     -161.40    281.95 o 
  -7  11   6      568.48       -5.58    201.55 o 
  -5  11   6      269.97      474.59    190.06 o 
  -3  11   6       58.92       77.84    208.02 o 
  -1  11   6       69.73      -92.29    240.76 o 
   1  11   6       23.10      117.26    433.15 o 
   3  11   6       86.65       -6.26    610.92 o 
   5  11   6       92.08        3.56    553.29 o 
   7  11   6      138.25      -37.53    282.05 o 
 -23   1   7     2875.80     3771.10    372.92 o 
 -21   1   7      525.18      266.12    135.57 o 
 -19   1   7     5383.87     5491.77    193.86 o 
 -17   1   7     5367.26     5699.98    175.05 o 
 -15   1   7     1167.82     1058.15     97.86 o 
 -13   1   7    20761.34    19414.20    251.61 o 
 -11   1   7     2707.16     2733.84    119.03 o 
  -9   1   7     5036.73     4834.73    135.69 o 
  -7   1   7     2343.11     2655.94     84.31 o 
  -5   1   7     3027.94     3510.46     94.35 o 
  -3   1   7     1390.53     1410.49     56.12 o 
  -1   1   7     7873.47     7843.06    124.02 o 
   1   1   7    22505.09    24292.56    193.69 o 
   3   1   7    10826.20    11570.06    132.88 o 
   5   1   7     2528.09     2239.03     73.16 o 
   7   1   7     9867.83     9913.48    141.17 o 
   9   1   7     7746.65     7123.97    142.14 o 
  11   1   7    17198.79    15903.12    220.98 o 
  13   1   7     5376.49     5577.08    162.39 o 
  15   1   7     5268.84     5733.66    168.83 o 
  17   1   7     2350.61     2594.95    160.64 o 
  19   1   7       39.49       63.89    122.64 o 
  21   1   7       22.36       35.23    166.44 o 
  23   1   7       13.69     -104.21    194.66 o 
 -24   2   7     1494.06     1681.04    227.60 o 
 -22   2   7       46.37     -166.77    174.86 o 
 -20   2   7      203.45      126.35    104.23 o 
 -18   2   7     1594.90     1476.71    193.08 o 
 -16   2   7     2246.35     2015.43    135.10 o 
 -14   2   7      126.16       52.15     89.51 o 
 -12   2   7     9410.84     8969.88    165.51 o 
 -10   2   7      893.61      856.78     65.35 o 
  -8   2   7     5791.46     5307.69    113.22 o 
  -6   2   7      633.64      702.59     57.49 o 
  -4   2   7      129.37      162.75     39.52 o 
  -2   2   7    10012.04    10116.82    143.29 o 
   0   2   7    46289.49    46286.53    314.77 o 
   2   2   7     2725.66     2909.79     77.15 o 
   4   2   7     1191.84     1484.69     83.18 o 
   6   2   7    13342.73    13767.30    205.62 o 
   8   2   7      270.50      216.90     77.09 o 
  10   2   7      450.32      391.13     88.65 o 
  12   2   7     7589.16     7187.65    179.96 o 
  14   2   7        1.24      -27.10     94.38 o 
  16   2   7     1027.45     1113.66    115.10 o 
  18   2   7     2475.24     2618.01    210.51 o 
  20   2   7       16.60     -218.33    145.55 o 
  22   2   7      997.43     1038.86    201.83 o 
 -23   3   7       39.08        3.40    188.70 o 
 -21   3   7      141.43      270.31    158.06 o 
 -19   3   7     2756.07     2848.03    196.94 o 
 -17   3   7     9183.48     9224.65    263.20 o 
 -15   3   7      342.01      264.58    127.85 o 
 -13   3   7     1529.45     1650.97    128.48 o 
 -11   3   7     5719.09     5668.56    178.34 o 
  -9   3   7     3879.73     3793.97    123.15 o 
  -7   3   7     8963.08     9329.38    177.88 o 
  -5   3   7     3263.24     3690.98     86.71 o 
  -3   3   7       20.55       54.81     46.47 o 
  -1   3   7     2098.28     2209.44     88.82 o 
   1   3   7     1203.86     1435.72     72.20 o 
   3   3   7     1239.48     1588.22     78.81 o 
   5   3   7    20502.75    20301.81    294.62 o 
   7   3   7    16695.67    17000.67    265.82 o 
   9   3   7     5838.13     5744.79    161.28 o 
  11   3   7     1556.09     1279.95    117.09 o 
  13   3   7     7645.99     7444.29    205.94 o 
  15   3   7     4958.62     4934.30    180.38 o 
  17   3   7     1513.08     1339.56    167.90 o 
  19   3   7      913.28      852.92    202.73 o 
  21   3   7       41.31      275.80    245.68 o 
 -22   4   7      595.93      410.11    191.52 o 
 -20   4   7        5.52      175.64    149.74 o 
 -18   4   7      282.09      310.15    135.71 o 
 -16   4   7     2380.19     2436.24    176.74 o 
 -14   4   7     4554.50     4104.31    191.11 o 
 -12   4   7     5838.18     5669.68    198.64 o 
 -10   4   7      744.94      736.31    116.83 o 
  -8   4   7     3086.91     2721.37    176.84 o 
  -6   4   7     1253.79     1256.32    103.70 o 
  -4   4   7      214.62      528.23     72.51 o 
  -2   4   7     6234.45     6330.44    137.82 o 
   0   4   7    21777.85    21245.51    286.63 o 
   2   4   7      113.02      169.12     66.79 o 
   4   4   7    10298.87    10341.32    182.93 o 
   6   4   7     5813.61     5709.40    121.82 o 
   8   4   7       50.05       66.10     93.18 o 
  10   4   7     6861.52     6036.41    178.95 o 
  12   4   7      474.49      494.44    116.81 o 
  14   4   7     2692.01     2439.56    214.03 o 
  16   4   7      226.72       20.04    138.86 o 
  18   4   7       83.60      -58.63    196.79 o 
  20   4   7       49.47     -271.45    180.97 o 
  22   4   7      772.89      627.49    234.77 o 
 -21   5   7      878.88      906.84    242.73 o 
 -19   5   7      920.33      927.37    218.98 o 
 -17   5   7      944.06      700.84    169.65 o 
 -15   5   7     2257.77     2380.15    158.87 o 
 -13   5   7      254.93      360.08     93.89 o 
 -11   5   7     3782.98     4203.34    184.28 o 
  -9   5   7      492.14      238.00    110.82 o 
  -7   5   7     5144.28     5042.24    190.03 o 
  -5   5   7     9740.68    10009.02    201.03 o 
  -3   5   7     5787.59     5922.84    170.43 o 
  -1   5   7    17259.54    15513.61    260.97 o 
   1   5   7       45.90     -125.62     83.75 o 
   3   5   7     4355.54     4561.23    146.23 o 
   5   5   7     1772.84     1720.01    128.73 o 
   7   5   7      240.12      411.88    161.69 o 
   9   5   7     2353.52     2520.86    143.46 o 
  11   5   7     1790.03     2235.17    147.82 o 
  13   5   7     1827.97     1841.19    199.86 o 
  15   5   7     1988.50     2131.74    194.39 o 
  17   5   7      293.85      663.18    213.85 o 
  19   5   7      609.04      788.80    189.59 o 
  21   5   7       38.09      -14.25    209.45 o 
 -20   6   7      744.92     1238.11    302.98 o 
 -18   6   7     1123.56      801.18    294.29 o 
 -16   6   7      998.18      854.34    208.26 o 
 -14   6   7       31.64     -120.34    122.60 o 
 -12   6   7      169.62      117.17    146.09 o 
 -10   6   7      175.01      164.62    119.47 o 
  -8   6   7     2919.30     3339.19    200.80 o 
  -6   6   7     1198.41      930.10    220.13 o 
  -4   6   7      607.40      718.10    109.35 o 
  -2   6   7     3516.43     3798.31    178.26 o 
   0   6   7     1446.40     1365.48    129.45 o 
   2   6   7     1808.04     1964.89    152.21 o 
   4   6   7      226.09      197.21    104.52 o 
   6   6   7       76.35     -116.44     89.27 o 
   8   6   7     1397.18     1363.98    149.72 o 
  10   6   7      387.26      260.51    149.16 o 
  12   6   7     1406.72     1198.37    185.95 o 
  14   6   7      178.51      310.45    176.46 o 
  16   6   7     3278.55     3545.63    252.53 o 
  18   6   7     1543.68     1523.20    244.28 o 
  20   6   7      310.21      426.60    198.78 o 
 -19   7   7        3.11      -84.43    211.07 o 
 -17   7   7       11.61      -19.58    199.94 o 
 -15   7   7     1187.12     1501.40    252.26 o 
 -13   7   7      206.82      265.57    162.84 o 
 -11   7   7     1353.12     1306.23    235.95 o 
  -9   7   7      151.58     -286.62    224.51 o 
  -7   7   7     4828.69     5023.38    454.85 o 
  -5   7   7     9779.90     9960.39    379.06 o 
  -3   7   7      493.08      553.13    124.03 o 
  -1   7   7     7498.83     7408.35    214.08 o 
   1   7   7     7138.15     7408.15    230.48 o 
   3   7   7     8237.63     8353.67    247.15 o 
   5   7   7     4752.85     4835.02    365.20 o 
   7   7   7     5675.55     5863.99    380.59 o 
   9   7   7     3087.52     3312.65    225.59 o 
  11   7   7       85.12      104.37    160.18 o 
  13   7   7      658.74      667.10    186.35 o 
  15   7   7       71.28     -307.69    205.13 o 
  17   7   7      339.26      251.36    180.15 o 
 -18   8   7      492.38      497.06    240.72 o 
 -16   8   7        0.24     -223.12    195.47 o 
 -14   8   7      937.56      586.95    295.38 o 
 -12   8   7      286.91      294.70    209.00 o 
 -10   8   7     1992.01     1961.79    267.98 o 
  -8   8   7        0.50     -139.82    242.37 o 
  -6   8   7        1.14     -237.25    188.37 o 
  -4   8   7     2061.20     1961.47    251.16 o 
  -2   8   7      808.49      764.02    216.10 o 
   0   8   7     4206.47     4148.14    213.82 o 
   2   8   7     2383.59     2868.88    184.00 o 
   4   8   7       68.90     -100.38    145.62 o 
   6   8   7      100.15      168.64    212.72 o 
   8   8   7     3117.97     3051.51    226.31 o 
  10   8   7      382.74      225.84    171.40 o 
  12   8   7        3.14      -18.02    175.41 o 
  14   8   7       11.51     -263.31    175.54 o 
  16   8   7      265.55      380.20    190.75 o 
 -15   9   7      305.92      364.97    353.37 o 
 -13   9   7       50.64      -14.83    215.84 o 
 -11   9   7      398.97      511.41    220.96 o 
  -9   9   7     1871.62     2402.18    364.98 o 
  -7   9   7     3035.01     3277.54    374.39 o 
  -5   9   7     3447.93     3789.26    425.19 o 
  -3   9   7     2676.24     2960.79    293.22 o 
  -1   9   7     3457.95     3858.97    272.21 o 
   1   9   7     3068.35     3072.11    211.09 o 
   3   9   7      749.14      433.33    228.15 o 
   5   9   7       54.63     -354.12    236.08 o 
   7   9   7       42.81     -377.96    314.60 o 
   9   9   7     1173.32     1274.06    232.24 o 
  11   9   7        3.86     -152.40    174.68 o 
  13   9   7      341.56      576.63    208.96 o 
 -12  10   7      192.94      313.55    235.29 o 
 -10  10   7       43.94     -260.13    265.33 o 
  -8  10   7      719.36      884.45    366.20 o 
  -6  10   7       68.09       -6.78    370.63 o 
  -4  10   7     1452.36     1855.02    329.19 o 
  -2  10   7      260.57      151.33    194.76 o 
   0  10   7       17.18     -250.52    183.93 o 
   2  10   7       46.13     -258.04    239.22 o 
   4  10   7      859.07      650.28    276.25 o 
   6  10   7      420.40      138.40    288.16 o 
   8  10   7        8.46     -288.06    204.56 o 
  10  10   7       79.76      116.92    264.43 o 
  -7  11   7      901.83      754.98    236.32 o 
  -5  11   7     1933.65     2252.19    329.62 o 
  -3  11   7     5735.48     5984.18    401.96 o 
  -1  11   7     2385.64     2458.72    380.10 o 
   1  11   7     3648.77     4342.18    439.83 o 
   3  11   7     2517.65     2419.21    422.67 o 
   5  11   7     2272.19     2087.07    450.21 o 
   7  11   7      770.94      780.84    321.38 o 
 -24   0   8     1484.55     2301.60    763.71 o 
 -22   0   8     1654.25     2114.92    285.61 o 
 -20   0   8      362.05      291.42    169.28 o 
 -18   0   8     7244.67     7443.71    378.03 o 
 -16   0   8      320.34      318.03    126.26 o 
 -14   0   8    12584.38    11662.82    301.74 o 
 -12   0   8     7524.31     7583.60    255.68 o 
 -10   0   8     1320.26     1455.88    193.02 o 
  -8   0   8     3298.47     3409.30    216.17 o 
  -6   0   8     1481.46     1220.19    106.85 o 
  -4   0   8      540.88      744.16     79.57 o 
  -2   0   8      283.45      440.56     79.93 o 
   0   0   8      820.97      926.92     91.09 o 
   2   0   8     8211.97     9114.78    187.48 o 
   4   0   8      257.92      103.80     69.87 o 
   6   0   8    16652.64    15885.06    243.28 o 
   8   0   8    22600.31    22898.48    358.58 o 
  10   0   8    12109.98    10969.50    417.58 o 
  12   0   8     4196.61     4089.59    177.96 o 
  14   0   8      235.08       60.01    139.83 o 
  16   0   8     2821.25     3352.12    329.01 o 
  18   0   8       18.32       30.93    171.40 o 
  20   0   8       21.63     -101.85    171.00 o 
  22   0   8      105.84      249.49    281.46 o 
 -23   1   8       20.94       71.20    175.07 o 
 -21   1   8       12.02       49.55    130.96 o 
 -19   1   8       40.17      -61.00    102.20 o 
 -17   1   8     1442.87     1501.37    122.87 o 
 -15   1   8     1140.36     1215.47    101.49 o 
 -13   1   8      119.94       45.84     81.85 o 
 -11   1   8    16307.97    16590.70    240.53 o 
  -9   1   8      666.77      858.15     72.83 o 
  -7   1   8     1036.08      886.42     67.30 o 
  -5   1   8       13.66       11.28     45.86 o 
  -3   1   8       61.93       77.79     44.91 o 
  -1   1   8     5209.06     5162.33    114.94 o 
   1   1   8     8189.75     8449.35    120.22 o 
   3   1   8     4980.65     4991.94    136.32 o 
   5   1   8     4596.29     4566.93     98.49 o 
   7   1   8     3772.95     4216.06    100.55 o 
   9   1   8     9389.32     9392.92    136.84 o 
  11   1   8     4972.28     5390.78    150.25 o 
  13   1   8      777.95      764.37    100.10 o 
  15   1   8     1520.72     1622.30    119.86 o 
  17   1   8      705.91      654.03    125.25 o 
  19   1   8      339.95       76.33    123.69 o 
  21   1   8      145.08      299.69    248.81 o 
  23   1   8      186.37       64.49    182.20 o 
 -24   2   8      115.59      131.33    184.26 o 
 -22   2   8     1140.83     1146.02    197.25 o 
 -20   2   8      708.04      653.24    131.07 o 
 -18   2   8     4426.89     5416.85    207.20 o 
 -16   2   8     6812.21     7093.27    187.22 o 
 -14   2   8    10086.91     9275.59    235.60 o 
 -12   2   8      813.30      675.16     89.64 o 
 -10   2   8     1756.93     1954.03     97.09 o 
  -8   2   8     5868.81     5799.11    119.17 o 
  -6   2   8      785.83      931.72     71.31 o 
  -4   2   8     1257.66     1455.54     88.65 o 
  -2   2   8     1708.45     1669.99     87.42 o 
   0   2   8     4902.75     5481.30     91.01 o 
   2   2   8    10752.90    11507.40    136.96 o 
   4   2   8      947.61     1016.09     79.27 o 
   6   2   8    11340.19     9541.87    173.99 o 
   8   2   8    29875.90    30539.72    342.55 o 
  10   2   8    12433.72    12029.16    225.10 o 
  12   2   8     5064.57     4874.42    158.93 o 
  14   2   8     2954.70     3204.86    142.30 o 
  16   2   8     2696.96     2933.86    182.22 o 
  18   2   8      757.81      773.73    148.01 o 
  20   2   8      939.18      724.42    180.64 o 
  22   2   8       53.34      122.88    180.72 o 
 -23   3   8     1007.54     1111.50    211.30 o 
 -21   3   8       21.83      -52.40    142.89 o 
 -19   3   8      222.13      101.15     99.48 o 
 -17   3   8     1935.65     2192.65    168.06 o 
 -15   3   8     2651.93     2446.91    141.53 o 
 -13   3   8        0.76       -4.07     98.03 o 
 -11   3   8     9047.22     8747.98    187.44 o 
  -9   3   8      315.30      319.01     77.12 o 
  -7   3   8     5410.27     4831.23    184.77 o 
  -5   3   8     1697.03     1525.88     68.02 o 
  -3   3   8     1548.01     1461.91     76.53 o 
  -1   3   8     3461.02     3523.25    106.13 o 
   1   3   8    27387.00    28339.22    274.30 o 
   3   3   8     1801.75     1770.03     94.18 o 
   5   3   8    27180.52    25452.46    343.50 o 
   7   3   8      696.70      808.81    124.14 o 
   9   3   8     1137.30     1153.89    112.66 o 
  11   3   8     3494.86     3232.22    156.13 o 
  13   3   8     6781.89     7008.23    339.91 o 
  15   3   8      894.59      749.03    114.99 o 
  17   3   8     4649.47     4741.21    380.36 o 
  19   3   8       81.32      166.96    210.99 o 
  21   3   8       53.62      126.09    212.80 o 
 -22   4   8     1918.63     1985.69    277.16 o 
 -20   4   8      322.64      185.25    179.27 o 
 -18   4   8        5.98      -11.60    116.38 o 
 -16   4   8     4541.51     4608.18    193.11 o 
 -14   4   8      597.76      624.08    117.50 o 
 -12   4   8      264.77      410.27    119.79 o 
 -10   4   8    12854.47    12834.71    260.56 o 
  -8   4   8     3223.48     3109.70    142.98 o 
  -6   4   8     2606.88     2158.30     95.48 o 
  -4   4   8       77.72      -18.74     57.51 o 
  -2   4   8     3582.73     3447.47    105.18 o 
   0   4   8    20821.73    22420.46    295.90 o 
   2   4   8     3976.86     4303.35    129.88 o 
   4   4   8     3971.38     3691.66    110.89 o 
   6   4   8      783.03      661.80    100.08 o 
   8   4   8     3750.26     4111.44    147.69 o 
  10   4   8     5493.14     5515.13    173.65 o 
  12   4   8     1892.40     1978.91    197.68 o 
  14   4   8      916.29      651.12    157.79 o 
  16   4   8        8.09      -35.25    135.12 o 
  18   4   8      142.33      228.45    157.35 o 
  20   4   8      132.59       86.27    195.14 o 
 -21   5   8      229.95       65.01    211.57 o 
 -19   5   8       25.05      -52.90    183.01 o 
 -17   5   8     1660.92     1512.96    225.66 o 
 -15   5   8     1778.67     1808.97    167.70 o 
 -13   5   8     1356.45     1605.49    150.06 o 
 -11   5   8     2591.51     2606.49    177.09 o 
  -9   5   8      561.55      497.23    118.78 o 
  -7   5   8     5850.43     5676.91    198.14 o 
  -5   5   8      734.78      674.65     88.86 o 
  -3   5   8     2816.36     3124.50    165.82 o 
  -1   5   8     3718.16     4034.78    216.23 o 
   1   5   8      235.21      189.51     84.44 o 
   3   5   8     1943.17     2387.59    112.68 o 
   5   5   8     6317.80     6288.09    170.56 o 
   7   5   8     2127.14     2055.28    145.25 o 
   9   5   8      148.07      -45.53    101.86 o 
  11   5   8      830.81      886.65    127.37 o 
  13   5   8        6.42       63.33    178.47 o 
  15   5   8       98.28      133.50    164.15 o 
  17   5   8     1200.53     1419.53    192.70 o 
  19   5   8       77.29       16.87    167.98 o 
 -20   6   8      283.29      216.84    281.74 o 
 -18   6   8      306.33      405.92    228.15 o 
 -16   6   8     1391.93     1470.40    229.27 o 
 -14   6   8      551.44      285.67    145.93 o 
 -12   6   8     1388.52     1615.69    177.21 o 
 -10   6   8     3875.32     3571.83    207.47 o 
  -8   6   8       90.71       93.98    124.27 o 
  -6   6   8     8068.02     7821.55    260.31 o 
  -4   6   8     4742.27     4448.62    196.20 o 
  -2   6   8     7814.13     7102.10    201.60 o 
   0   6   8     8847.87     8496.59    229.42 o 
   2   6   8     4040.58     4523.33    182.10 o 
   4   6   8     6914.97     6733.40    241.85 o 
   6   6   8      569.24      519.13    153.11 o 
   8   6   8     1593.88     1483.87    151.42 o 
  10   6   8     2372.98     2292.39    214.07 o 
  12   6   8      180.62      483.59    164.45 o 
  14   6   8     1067.90     1464.41    210.22 o 
  16   6   8      152.28      185.48    163.50 o 
  18   6   8     1883.36     1883.29    221.89 o 
 -19   7   8      594.74      553.49    236.90 o 
 -17   7   8      186.67      368.89    210.28 o 
 -15   7   8      359.01      120.61    190.43 o 
 -13   7   8       86.14      128.86    186.24 o 
 -11   7   8      429.16      403.26    203.73 o 
  -9   7   8      867.37      618.54    264.40 o 
  -7   7   8      166.89      100.83    191.14 o 
  -5   7   8      160.25      324.96    193.69 o 
  -3   7   8     1064.87     1120.84    162.42 o 
  -1   7   8     1199.59     1224.75    129.69 o 
   1   7   8      427.00      498.96    127.53 o 
   3   7   8    11156.83    11233.15    316.18 o 
   5   7   8     8952.90     8689.22    343.32 o 
   7   7   8      248.75      129.14    138.41 o 
   9   7   8       84.91      143.38    147.99 o 
  11   7   8      364.46      351.79    167.86 o 
  13   7   8      830.18      846.99    198.06 o 
  15   7   8     1345.08     1642.00    245.87 o 
  17   7   8      468.35      572.81    199.66 o 
 -16   8   8       59.01      -86.12    200.93 o 
 -14   8   8      437.09      191.51    215.36 o 
 -12   8   8     2555.37     2171.14    289.74 o 
 -10   8   8     5884.85     5724.55    522.25 o 
  -8   8   8     1115.97     1071.62    248.44 o 
  -6   8   8     4652.34     5346.48    337.46 o 
  -4   8   8     8881.54     8712.58    386.53 o 
  -2   8   8     5275.03     5346.91    363.62 o 
   0   8   8      277.43       62.03    136.20 o 
   2   8   8      928.59      940.80    173.44 o 
   4   8   8     1060.64      916.75    173.90 o 
   6   8   8       74.81      235.24    189.36 o 
   8   8   8     1915.91     1880.28    239.54 o 
  10   8   8      246.78      422.23    187.33 o 
  12   8   8       10.17       36.51    176.57 o 
  14   8   8      760.88      785.53    216.38 o 
  16   8   8       54.25     -171.90    178.53 o 
 -15   9   8      111.32      303.85    251.77 o 
 -13   9   8       82.28      353.57    237.86 o 
 -11   9   8      130.01      439.25    297.16 o 
  -9   9   8     1366.84     1641.69    578.91 o 
  -7   9   8      126.28      312.38    229.80 o 
  -5   9   8      127.81      -62.88    215.00 o 
  -3   9   8       52.74       88.66    182.90 o 
  -1   9   8     2018.69     1873.84    233.27 o 
   1   9   8     1024.47     1379.02    276.19 o 
   3   9   8      272.93      483.00    208.19 o 
   5   9   8      437.53      615.03    275.72 o 
   7   9   8        2.36     -147.83    253.90 o 
   9   9   8      710.71      739.65    479.82 o 
  11   9   8       30.85      138.11    211.89 o 
  13   9   8      726.54     1013.67    225.82 o 
 -12  10   8      300.58      670.46    240.83 o 
 -10  10   8      528.59      501.30    216.75 o 
  -8  10   8     1378.75     1246.94    312.92 o 
  -6  10   8     2396.92     2437.67    312.26 o 
  -4  10   8     5385.94     6492.80    545.77 o 
  -2  10   8     5144.91     5381.74    456.76 o 
   0  10   8     2909.88     3715.98    548.01 o 
   2  10   8     2045.85     2365.37    360.59 o 
   4  10   8      335.62      -82.16    194.73 o 
   6  10   8      236.96      204.06    280.36 o 
   8  10   8      303.58      489.30    245.46 o 
  10  10   8      382.59       86.85    445.98 o 
  -7  11   8      146.19      481.92    271.95 o 
  -5  11   8        2.11      163.42    229.95 o 
  -3  11   8      300.05      188.24    232.49 o 
  -1  11   8       18.27       71.67    291.00 o 
   1  11   8      222.25      196.34    394.89 o 
   3  11   8       41.83      170.26    276.35 o 
   5  11   8       92.67      212.99    703.77 o 
 -23   1   9     2640.99     3335.86    256.11 o 
 -21   1   9     2739.30     2752.42    187.54 o 
 -19   1   9     2224.95     2306.42    190.54 o 
 -17   1   9     6694.35     6993.43    191.21 o 
 -15   1   9      452.69      370.59     95.45 o 
 -13   1   9     2482.24     2390.77    158.81 o 
 -11   1   9      193.52      131.25     76.38 o 
  -9   1   9     2351.23     2437.42     96.00 o 
  -7   1   9      864.24      906.05     70.13 o 
  -5   1   9     1025.95      973.14     57.32 o 
  -3   1   9     2472.14     2490.58     83.15 o 
  -1   1   9     3151.79     3382.88     95.50 o 
   1   1   9     2015.73     2122.63     73.85 o 
   3   1   9    23371.82    24768.65    211.41 o 
   5   1   9    19435.69    18408.81    194.68 o 
   7   1   9     3294.12     2839.41     97.41 o 
   9   1   9     2578.21     2618.86     92.37 o 
  11   1   9    11125.22    10538.95    160.56 o 
  13   1   9      475.35      487.99    122.76 o 
  15   1   9     1384.02     1539.15    133.64 o 
  17   1   9     1093.55     1146.32    135.21 o 
  19   1   9      519.42      283.62    129.52 o 
  21   1   9      155.59      410.86    176.43 o 
 -22   2   9      197.06      -46.20    168.86 o 
 -20   2   9      674.61      523.52    125.37 o 
 -18   2   9      311.38      259.86    115.94 o 
 -16   2   9     6418.93     6181.59    180.19 o 
 -14   2   9       20.54       22.81     97.54 o 
 -12   2   9     2170.49     2047.17    128.30 o 
 -10   2   9       21.01       45.49     66.83 o 
  -8   2   9      578.82      500.34     66.07 o 
  -6   2   9     4029.02     4299.83     99.28 o 
  -4   2   9     2705.67     2593.08     91.49 o 
  -2   2   9     6941.31     7097.59    205.17 o 
   0   2   9    25934.18    26228.27    231.92 o 
   2   2   9    11029.71    12316.13    170.96 o 
   4   2   9     3700.85     4602.61     89.47 o 
   6   2   9     3230.74     3554.94    113.32 o 
   8   2   9      376.20      142.55     82.95 o 
  10   2   9     2096.46     2197.99    128.66 o 
  12   2   9     3244.51     3151.51    150.77 o 
  14   2   9       14.91      -43.26     90.14 o 
  16   2   9      455.72      440.71    107.53 o 
  18   2   9      904.14      745.90    133.51 o 
  20   2   9      488.06      204.64    164.76 o 
  22   2   9      206.58      219.93    187.95 o 
 -23   3   9       78.40      541.22    270.11 o 
 -21   3   9     1143.91      910.61    172.85 o 
 -19   3   9     2010.64     2082.49    153.72 o 
 -17   3   9      896.09     1188.09    139.14 o 
 -15   3   9     2065.84     2151.41    148.23 o 
 -13   3   9     2773.35     2460.81    134.06 o 
 -11   3   9     1308.62     1450.64    111.26 o 
  -9   3   9     2405.89     2181.32    107.05 o 
  -7   3   9      170.58      153.97     60.91 o 
  -5   3   9      760.46      855.10     76.22 o 
  -3   3   9     9813.08    10001.64    157.53 o 
  -1   3   9     9141.50     8927.42    183.16 o 
   1   3   9       17.72       92.84     50.19 o 
   3   3   9    10936.02    11242.95    161.01 o 
   5   3   9    57320.47    55717.11    468.87 o 
   7   3   9    17715.95    17098.72    252.58 o 
   9   3   9     6630.70     6619.16    178.11 o 
  11   3   9    12096.06    11631.82    345.59 o 
  13   3   9     9199.46     9139.76    243.73 o 
  15   3   9     2636.50     2741.54    162.27 o 
  17   3   9        9.91      196.98    133.34 o 
  19   3   9      308.28       18.57    178.37 o 
  21   3   9      480.79      395.96    394.64 o 
 -22   4   9       86.11      -58.17    214.01 o 
 -20   4   9      689.51      680.43    243.13 o 
 -18   4   9        1.15       -7.98    123.66 o 
 -16   4   9     4743.60     4893.83    182.65 o 
 -14   4   9       25.94       97.11    106.88 o 
 -12   4   9     5740.57     6020.47    207.91 o 
 -10   4   9     1024.79     1311.75    142.80 o 
  -8   4   9       25.29        2.43     94.72 o 
  -6   4   9      507.47      442.24     80.66 o 
  -4   4   9    22230.09    22485.26    255.13 o 
  -2   4   9     4092.87     4177.11    115.06 o 
   0   4   9      417.57      240.09     88.53 o 
   2   4   9        2.93       10.80     83.03 o 
   4   4   9      206.60      153.37     69.23 o 
   6   4   9      724.30      959.34     99.75 o 
   8   4   9    12479.28    11549.08    227.31 o 
  10   4   9      571.71      422.28    112.13 o 
  12   4   9     5003.18     5244.84    224.82 o 
  14   4   9     1795.98     1771.94    144.94 o 
  16   4   9      255.46       57.30    138.98 o 
  18   4   9      487.32      585.88    201.12 o 
  20   4   9       97.10     -270.59    180.39 o 
 -21   5   9     2313.15     2331.77    283.64 o 
 -19   5   9     3435.66     3000.84    567.37 o 
 -17   5   9      560.58      346.95    169.16 o 
 -15   5   9     2207.61     2006.02    215.30 o 
 -13   5   9        8.47     -145.91    169.47 o 
 -11   5   9     3132.22     3158.34    168.87 o 
  -9   5   9     1494.90     1685.61    138.64 o 
  -7   5   9     1360.61     1375.59    130.50 o 
  -5   5   9    10466.71    10456.14    194.48 o 
  -3   5   9      993.29     1371.87     97.37 o 
  -1   5   9     5302.36     4788.93    142.98 o 
   1   5   9     1439.37     1858.67    150.57 o 
   3   5   9     3430.44     3822.73    157.89 o 
   5   5   9     5700.54     5542.28    155.92 o 
   7   5   9        8.68      -26.03     73.85 o 
   9   5   9      183.37      -26.50     98.49 o 
  11   5   9     2210.14     2081.19    148.29 o 
  13   5   9      371.46      111.32    157.21 o 
  15   5   9      861.51      651.85    184.66 o 
  17   5   9      380.54      197.89    162.67 o 
  19   5   9     1133.73     1078.91    194.78 o 
 -20   6   9       95.83       44.13    218.77 o 
 -18   6   9      800.75      543.59    220.82 o 
 -16   6   9     1223.02     1249.43    273.70 o 
 -14   6   9      937.08      955.54    174.18 o 
 -12   6   9     1215.49     1204.31    172.91 o 
 -10   6   9       81.98      196.93    157.28 o 
  -8   6   9     2965.18     3275.21    249.10 o 
  -6   6   9      229.60      152.13    181.52 o 
  -4   6   9     6570.37     5564.88    218.98 o 
  -2   6   9     3817.90     3444.47    148.24 o 
   0   6   9    16211.98    16084.57    293.36 o 
   2   6   9     5759.72     6276.18    203.02 o 
   4   6   9     6213.79     5901.49    180.44 o 
   6   6   9     4835.07     4730.80    201.77 o 
   8   6   9     1233.65     1219.20    166.34 o 
  10   6   9        0.70       27.95    130.27 o 
  12   6   9       46.28      212.64    227.99 o 
  14   6   9      950.16      802.11    194.18 o 
  16   6   9      800.58      482.23    166.36 o 
  18   6   9       60.03       89.14    175.91 o 
 -19   7   9       99.90      557.33    236.14 o 
 -17   7   9       12.10      497.10    213.71 o 
 -15   7   9      794.17     1101.62    222.36 o 
 -13   7   9      440.94      184.80    177.53 o 
 -11   7   9     3077.97     3042.05    288.97 o 
  -9   7   9     3012.47     3257.05    479.99 o 
  -7   7   9    15388.23    13786.34    453.45 o 
  -5   7   9    15018.58    16028.66    478.17 o 
  -3   7   9      362.17      227.84    184.23 o 
  -1   7   9     4584.14     5114.16    253.56 o 
   1   7   9      217.01      331.06    160.50 o 
   3   7   9     1282.58     1519.61    241.93 o 
   5   7   9     1834.33     1752.05    174.79 o 
   7   7   9       80.79      241.48    158.07 o 
   9   7   9     5822.81     5448.64    261.74 o 
  11   7   9     1816.97     1529.77    218.68 o 
  13   7   9      914.84      902.87    197.18 o 
  15   7   9     1750.42     1802.61    236.96 o 
  17   7   9     1666.82     1599.93    220.54 o 
 -16   8   9        0.14     -155.09    218.52 o 
 -14   8   9      732.31     1115.79    254.68 o 
 -12   8   9       10.98      364.56    281.10 o 
 -10   8   9       25.27      293.90    221.96 o 
  -8   8   9        1.54     -101.91    367.44 o 
  -6   8   9      359.75      495.85    218.00 o 
  -4   8   9     1534.30     1705.96    308.06 o 
  -2   8   9      446.20      689.47    185.01 o 
   0   8   9      119.30      -29.08    135.88 o 
   2   8   9     1764.67     1669.17    262.44 o 
   4   8   9      921.14      742.16    209.14 o 
   6   8   9        1.39      251.49    324.47 o 
   8   8   9      376.31      438.90    153.12 o 
  10   8   9      746.71      937.67    190.75 o 
  12   8   9        5.22     -171.31    174.84 o 
  14   8   9       62.73       76.80    186.20 o 
  16   8   9      135.75      -85.39    180.19 o 
 -15   9   9      581.46      211.69    239.38 o 
 -13   9   9     1057.77     1372.78    274.13 o 
 -11   9   9     1017.65      695.46    258.18 o 
  -9   9   9     2297.91     2615.56    312.00 o 
  -7   9   9     4873.66     4876.20    359.66 o 
  -5   9   9     2008.37     2445.61    324.00 o 
  -3   9   9     1798.01     2116.74    244.80 o 
  -1   9   9     3032.21     2983.02    255.21 o 
   1   9   9     1760.56     1871.80    314.94 o 
   3   9   9      745.86      623.92    226.23 o 
   5   9   9      164.53     -311.68    264.89 o 
   7   9   9      702.59      972.68    304.61 o 
   9   9   9      412.63      271.98    225.75 o 
  11   9   9       11.54       72.35    277.32 o 
  13   9   9      129.77      500.45    302.66 o 
 -12  10   9      401.06      470.58    227.30 o 
 -10  10   9      128.82      146.51    324.43 o 
  -8  10   9      308.41      569.82    272.03 o 
  -6  10   9       22.67      121.19    254.12 o 
  -4  10   9      221.67       31.69    207.55 o 
  -2  10   9     1483.39     1616.80    247.29 o 
   0  10   9      283.28      398.16    235.26 o 
   2  10   9      472.79      598.55    552.07 o 
   4  10   9        0.03      197.00    278.61 o 
   6  10   9       35.78     -120.33    271.36 o 
   8  10   9      382.55      572.24    258.54 o 
  10  10   9      322.31       90.33    238.63 o 
  -7  11   9     2186.15     2715.41    568.00 o 
  -5  11   9      597.66      656.87    251.15 o 
  -3  11   9     2596.61     2831.34    303.60 o 
  -1  11   9      540.16      534.31    335.85 o 
   1  11   9     1181.18     1123.00    349.75 o 
   3  11   9      104.01        7.23    455.82 o 
   5  11   9       49.78      -55.35    268.75 o 
 -24   0  10      246.65      335.92    251.44 o 
 -22   0  10     3176.74     3670.28    279.39 o 
 -20   0  10     2028.11     1915.15    226.03 o 
 -18   0  10     3381.11     2980.16    231.90 o 
 -16   0  10     1812.37     1755.06    161.82 o 
 -14   0  10       27.16       87.53    141.44 o 
 -12   0  10    12438.78    12286.20    380.01 o 
 -10   0  10      269.93      171.80     97.20 o 
  -8   0  10       36.87       71.48     71.30 o 
  -6   0  10     5826.44     5390.91    155.78 o 
  -4   0  10    20579.45    21815.70    291.01 o 
  -2   0  10       39.37       47.96     84.01 o 
   0   0  10      442.52      198.99     86.08 o 
   2   0  10    61289.50    62626.28    795.58 o 
   4   0  10    46884.09    49438.93    505.29 o 
   6   0  10    50810.36    51689.20    548.94 o 
   8   0  10    24084.98    25198.74    464.31 o 
  10   0  10     4709.50     4703.71    186.79 o 
  12   0  10     3849.25     3589.67    161.67 o 
  14   0  10      814.50      532.79    196.68 o 
  16   0  10       99.80      131.10    156.61 o 
  18   0  10      216.39      369.53    180.61 o 
  20   0  10       10.43     -122.06    241.53 o 
  22   0  10      460.76      600.39    339.33 o 
 -23   1  10     1030.50     1284.88    209.24 o 
 -21   1  10       18.67      144.14    125.39 o 
 -19   1  10      135.94      178.24    110.51 o 
 -17   1  10      560.94      437.56    106.93 o 
 -15   1  10      504.06      389.67     96.93 o 
 -13   1  10      107.74       73.43     83.62 o 
 -11   1  10     2597.92     2301.08    128.02 o 
  -9   1  10      148.16      136.41     65.01 o 
  -7   1  10       55.28      -61.85     54.28 o 
  -5   1  10     5041.28     5148.09    102.50 o 
  -3   1  10      537.29      740.48     56.35 o 
  -1   1  10        4.94       45.60     58.97 o 
   1   1  10     9422.10     9218.94    137.16 o 
   3   1  10     1098.42     1026.57     59.86 o 
   5   1  10      806.75      855.73     69.00 o 
   7   1  10     2498.67     2645.92    103.60 o 
   9   1  10       84.11        6.35     65.04 o 
  11   1  10      136.04      163.84     90.96 o 
  13   1  10       88.78       54.14     90.31 o 
  15   1  10      225.36      236.13    110.46 o 
  17   1  10      794.30      900.78    140.05 o 
  19   1  10       70.59       76.48    121.57 o 
  21   1  10      221.00       77.99    175.17 o 
 -22   2  10     1617.31     1915.88    220.18 o 
 -20   2  10      448.73      419.20    123.11 o 
 -18   2  10     6165.33     6287.54    194.74 o 
 -16   2  10     2576.65     2499.07    148.71 o 
 -14   2  10      739.63      484.17    109.46 o 
 -12   2  10     2718.55     2651.36    170.19 o 
 -10   2  10      364.56      305.74     74.66 o 
  -8   2  10     1026.98     1314.42    103.09 o 
  -6   2  10      889.20      948.17     58.57 o 
  -4   2  10     9494.20    10800.79    166.34 o 
  -2   2  10    13391.62    13258.77    208.82 o 
   0   2  10    35191.24    37158.72    303.25 o 
   2   2  10    19842.27    19900.43    196.38 o 
   4   2  10       60.21      170.02     50.43 o 
   6   2  10     4047.30     3372.84    113.29 o 
   8   2  10     5415.51     5583.99    149.20 o 
  10   2  10      835.82      677.17    136.00 o 
  12   2  10     2831.59     2531.36    145.00 o 
  14   2  10      141.27      187.84    100.23 o 
  16   2  10      600.42      471.35    125.62 o 
  18   2  10      943.15      765.45    138.43 o 
  20   2  10      235.00      350.65    188.39 o 
  22   2  10       17.87     -150.48    200.61 o 
 -23   3  10      298.07      268.33    253.38 o 
 -21   3  10     3117.09     3054.07    336.64 o 
 -19   3  10      562.69      508.29    124.24 o 
 -17   3  10     1259.31     1420.72    135.53 o 
 -15   3  10       12.59        6.07     98.60 o 
 -13   3  10       60.60      -45.13     93.43 o 
 -11   3  10     6871.37     6653.57    171.02 o 
  -9   3  10      573.19      333.88     67.87 o 
  -7   3  10      329.25      273.82     68.22 o 
  -5   3  10     6740.48     6180.65    134.84 o 
  -3   3  10        4.80      -18.09     61.02 o 
  -1   3  10        1.45      -17.06     47.59 o 
   1   3  10     8945.74     8902.20    129.22 o 
   3   3  10    11597.62    12014.52    180.33 o 
   5   3  10     4480.76     4712.22    129.90 o 
   7   3  10      490.88      489.64     86.59 o 
   9   3  10      417.77      448.26    131.95 o 
  11   3  10       24.20      230.30    104.95 o 
  13   3  10     7738.17     7707.18    217.80 o 
  15   3  10      109.04       78.89     90.63 o 
  17   3  10     1318.18     1544.55    191.43 o 
  19   3  10      684.79     1042.78    215.51 o 
  21   3  10     1456.59     1375.15    247.67 o 
 -22   4  10       52.43      177.17    217.43 o 
 -20   4  10        7.59       66.29    189.27 o 
 -18   4  10      412.20      268.15    144.83 o 
 -16   4  10     1771.88     2112.69    230.37 o 
 -14   4  10     1460.96     1653.35    155.78 o 
 -12   4  10      727.36      795.09    130.18 o 
 -10   4  10     6120.08     6455.68    200.06 o 
  -8   4  10     2398.09     2592.69    135.85 o 
  -6   4  10      437.92      317.17     63.68 o 
  -4   4  10     1949.58     1753.34    100.87 o 
  -2   4  10     2007.73     1856.01    106.74 o 
   0   4  10     8253.64     7804.40    171.99 o 
   2   4  10       61.59       47.86     67.02 o 
   4   4  10     6666.75     6104.83    142.34 o 
   6   4  10    12861.99    11885.52    206.43 o 
   8   4  10    22114.24    22517.71    314.97 o 
  10   4  10    12022.29    11866.86    244.59 o 
  12   4  10      976.14      852.63    123.76 o 
  14   4  10      918.79      864.70    132.32 o 
  16   4  10        8.01     -109.07    137.98 o 
  18   4  10      394.73      621.25    167.91 o 
  20   4  10      535.53      208.43    203.84 o 
 -21   5  10      823.05      944.18    250.90 o 
 -19   5  10       29.68     -138.54    190.25 o 
 -17   5  10      717.59     1030.94    168.22 o 
 -15   5  10     1596.27     1677.87    194.10 o 
 -13   5  10     1805.94     1962.48    187.09 o 
 -11   5  10     3642.54     3591.14    276.01 o 
  -9   5  10     2283.54     2427.88    201.62 o 
  -7   5  10        1.37      -45.43    139.92 o 
  -5   5  10     9536.59     8652.10    177.76 o 
  -3   5  10     9622.78     9551.88    197.73 o 
  -1   5  10     2962.22     3006.37    123.46 o 
   1   5  10     9285.75     9799.79    201.59 o 
   3   5  10      345.41      447.59     88.97 o 
   5   5  10      590.32      573.71     96.41 o 
   7   5  10     1246.07     1431.74    123.76 o 
   9   5  10     1343.33     1421.65    196.77 o 
  11   5  10     1363.81     1559.90    134.26 o 
  13   5  10     2003.08     1686.28    195.70 o 
  15   5  10      118.26      447.26    181.77 o 
  17   5  10       51.61      202.33    163.63 o 
  19   5  10      162.50      133.59    170.56 o 
 -20   6  10     1751.72     1755.67    344.86 o 
 -18   6  10        6.00      145.62    208.70 o 
 -16   6  10      604.22      546.31    172.31 o 
 -14   6  10     2963.13     2705.01    218.34 o 
 -12   6  10     1815.02     1640.72    182.70 o 
 -10   6  10     7841.06     7771.71    305.44 o 
  -8   6  10      606.11      502.85    167.55 o 
  -6   6  10     7231.37     7260.42    336.69 o 
  -4   6  10    10325.35    10439.77    258.43 o 
  -2   6  10    14244.60    14665.87    308.82 o 
   0   6  10    16006.89    16505.68    294.41 o 
   2   6  10      358.63      210.00    112.57 o 
   4   6  10     1777.03     1766.36    147.20 o 
   6   6  10      511.86      370.93    130.56 o 
   8   6  10      685.14      659.53    131.58 o 
  10   6  10      152.45      263.79    136.53 o 
  12   6  10       74.20     -130.05    151.90 o 
  14   6  10     1298.07     1448.37    211.09 o 
  16   6  10      166.09      148.36    187.27 o 
  18   6  10      948.68      820.56    200.51 o 
 -19   7  10      448.02      429.34    232.66 o 
 -17   7  10      148.35      356.65    229.82 o 
 -15   7  10       13.60      -15.72    172.63 o 
 -13   7  10       90.17      159.57    181.62 o 
 -11   7  10      696.13      570.97    224.85 o 
  -9   7  10      479.67      673.52    223.49 o 
  -7   7  10       63.87      -32.97    200.53 o 
  -5   7  10      358.26      275.39    197.75 o 
  -3   7  10      667.09      888.36    209.63 o 
  -1   7  10      216.43       81.06    135.33 o 
   1   7  10     3202.49     3091.33    210.28 o 
   3   7  10     3096.01     2940.22    254.88 o 
   5   7  10      242.92      184.82    125.68 o 
   7   7  10      129.18      131.40    137.32 o 
   9   7  10      159.40       48.51    130.07 o 
  11   7  10     1494.09     1817.41    210.73 o 
  13   7  10     1148.86     1031.88    223.77 o 
  15   7  10      525.10      594.40    210.12 o 
  17   7  10       47.51       18.54    178.00 o 
 -16   8  10      245.83       30.52    223.24 o 
 -14   8  10     1452.22     1870.01    375.50 o 
 -12   8  10     2433.24     1916.02    360.27 o 
 -10   8  10     5266.56     4786.63    349.65 o 
  -8   8  10     1419.57     1059.84    244.36 o 
  -6   8  10     3611.08     3668.64    445.73 o 
  -4   8  10      903.50      889.61    214.73 o 
  -2   8  10       12.98      158.11    174.60 o 
   0   8  10      195.87      359.43    163.56 o 
   2   8  10      667.49      520.20    294.75 o 
   4   8  10       20.79        3.85    198.82 o 
   6   8  10      835.51      489.06    242.97 o 
   8   8  10      699.95      157.34    212.85 o 
  10   8  10     1297.57     1769.93    272.87 o 
  12   8  10     3035.63     3603.99    293.06 o 
  14   8  10     1392.35     1077.54    241.64 o 
 -15   9  10        4.96     -111.35    329.57 o 
 -13   9  10        1.37      434.03    333.32 o 
 -11   9  10        4.07       73.53    227.28 o 
  -9   9  10      631.94      296.07    326.19 o 
  -7   9  10     4410.92     4793.44    364.16 o 
  -5   9  10     1463.24     1050.40    227.34 o 
  -3   9  10      151.48      166.01    194.20 o 
  -1   9  10      139.91       90.97    185.97 o 
   1   9  10       16.29     -198.78    210.64 o 
   3   9  10       67.89     -281.46    203.33 o 
   5   9  10     1861.59     2129.23    334.37 o 
   7   9  10      804.16      746.55    303.49 o 
   9   9  10      192.17      491.94    228.60 o 
  11   9  10       40.97      264.40    238.29 o 
  13   9  10       19.25      -84.68    238.34 o 
 -10  10  10      520.97      437.60    432.26 o 
  -8  10  10     4946.15     5189.32    659.79 o 
  -6  10  10     3486.03     3110.60    290.08 o 
  -4  10  10     1584.24     1294.43    249.79 o 
  -2  10  10     2743.75     2555.76    272.67 o 
   0  10  10      643.23      785.24    374.07 o 
   2  10  10      203.72      120.89    280.85 o 
   4  10  10        4.34      -56.51    259.05 o 
   6  10  10       88.62      609.21    300.64 o 
   8  10  10       47.21     -143.25    225.08 o 
  10  10  10       16.75        9.09    237.05 o 
  -5  11  10      624.55      756.55    247.82 o 
  -3  11  10       67.09      -39.03    300.22 o 
  -1  11  10       86.64      -62.09    268.45 o 
   1  11  10      366.64      118.01    308.38 o 
   3  11  10      481.09      300.53    305.87 o 
   5  11  10      150.07     -385.73    257.15 o 
 -23   1  11     1914.58     2438.89    198.99 o 
 -21   1  11     1090.22     1414.36    154.78 o 
 -19   1  11      366.74      270.98    124.49 o 
 -17   1  11     1303.16     1636.63    127.89 o 
 -15   1  11       43.81     -139.76     93.17 o 
 -13   1  11      681.27      647.74    142.00 o 
 -11   1  11      514.09      346.11     92.44 o 
  -9   1  11       43.55       39.36     64.36 o 
  -7   1  11     6161.33     5750.49    118.29 o 
  -5   1  11    10155.42    11130.82    175.80 o 
  -3   1  11    21076.74    22101.31    209.37 o 
  -1   1  11    15008.24    15319.12    176.86 o 
   1   1  11    73050.34    73812.53    541.47 o 
   3   1  11    47411.48    49579.58    364.56 o 
   5   1  11     5482.55     4846.69    136.76 o 
   7   1  11    14123.83    13280.33    181.62 o 
   9   1  11     1273.60     1278.36     90.32 o 
  11   1  11     5560.42     6013.70    169.53 o 
  13   1  11      411.68      332.14     99.12 o 
  15   1  11     2188.21     2096.52    147.12 o 
  17   1  11      483.45      296.57    128.64 o 
  19   1  11        3.14      -37.92    123.88 o 
  21   1  11      144.81      133.02    172.90 o 
 -22   2  11      104.33        8.60    170.48 o 
 -20   2  11       41.53       91.39    122.06 o 
 -18   2  11        6.14     -151.74    101.16 o 
 -16   2  11     4032.42     4229.86    193.90 o 
 -14   2  11     1370.55     1223.28    121.04 o 
 -12   2  11     1079.64      948.35    103.89 o 
 -10   2  11      690.04      675.05     83.19 o 
  -8   2  11     8599.09     8284.77    147.37 o 
  -6   2  11     1016.68     1254.77     79.22 o 
  -4   2  11     5795.55     5517.73    133.49 o 
  -2   2  11      964.74      934.02     79.04 o 
   0   2  11    25106.10    25802.18    280.23 o 
   2   2  11     5729.97     6632.83    142.98 o 
   4   2  11     7473.87     7425.17    119.77 o 
   6   2  11     4476.77     4584.44    138.89 o 
   8   2  11      226.21       70.56     83.33 o 
  10   2  11      383.38      452.09     96.68 o 
  12   2  11     4706.30     4906.88    290.18 o 
  14   2  11      401.25      488.57    120.69 o 
  16   2  11     1774.69     1532.83    150.89 o 
  18   2  11      354.57      288.31    141.62 o 
  20   2  11      125.68      -97.45    163.27 o 
 -23   3  11      636.66      478.44    280.20 o 
 -21   3  11     2542.16     2300.15    225.03 o 
 -19   3  11      683.69      527.38    152.25 o 
 -17   3  11      742.48      932.05    138.41 o 
 -15   3  11     4054.12     4180.64    169.85 o 
 -13   3  11      684.26      602.09    108.05 o 
 -11   3  11      307.38      351.95     91.52 o 
  -9   3  11     1881.71     2085.39     92.51 o 
  -7   3  11      856.66      854.08     72.91 o 
  -5   3  11     1046.72      953.82     80.77 o 
  -3   3  11      672.47      817.70     80.06 o 
  -1   3  11      694.87     1118.85     98.69 o 
   1   3  11     1134.25      856.64     63.04 o 
   3   3  11     2779.37     3029.16     91.09 o 
   5   3  11     6330.40     5713.60    121.87 o 
   7   3  11     4545.67     4284.77    180.33 o 
   9   3  11      145.73      148.32     90.83 o 
  11   3  11      586.37      673.62    116.01 o 
  13   3  11     2917.17     3040.97    165.96 o 
  15   3  11     2173.61     2239.47    158.93 o 
  17   3  11       36.45       58.09    157.35 o 
  19   3  11       20.83     -265.54    177.03 o 
  21   3  11      450.45      507.92    222.16 o 
 -22   4  11       16.16     -150.45    205.27 o 
 -20   4  11      886.25     1285.57    237.04 o 
 -18   4  11      396.47      157.93    144.58 o 
 -16   4  11     4820.09     5040.60    266.45 o 
 -14   4  11        2.06      -96.45    137.69 o 
 -12   4  11     2196.11     2011.26    183.31 o 
 -10   4  11      974.70      826.14    123.38 o 
  -8   4  11     5548.20     5496.00    172.15 o 
  -6   4  11       97.16      -41.26     73.99 o 
  -4   4  11    19652.14    19776.58    249.46 o 
  -2   4  11       73.79       66.68     84.50 o 
   0   4  11     1375.78     1281.27     89.33 o 
   2   4  11      228.47      195.91     74.30 o 
   4   4  11    12568.00    12329.73    188.88 o 
   6   4  11     1880.60     1991.17    114.43 o 
   8   4  11    14223.02    13713.84    257.30 o 
  10   4  11     1322.09      901.13    120.01 o 
  12   4  11      121.22      161.05    126.19 o 
  14   4  11      296.49      318.93    123.01 o 
  16   4  11       22.64     -186.47    127.66 o 
  18   4  11      130.44      137.86    210.65 o 
  20   4  11      432.37      493.44    263.59 o 
 -21   5  11      438.14      450.79    237.50 o 
 -19   5  11      611.98      524.60    213.94 o 
 -17   5  11      323.75      425.12    173.78 o 
 -15   5  11     2655.96     2789.16    218.71 o 
 -13   5  11       25.50     -121.24    145.05 o 
 -11   5  11     1715.76     1957.45    219.60 o 
  -9   5  11     4865.77     4785.53    274.03 o 
  -7   5  11     9383.01     8855.92    301.81 o 
  -5   5  11    35069.96    34010.46    378.57 o 
  -3   5  11     3374.05     3411.76    149.11 o 
  -1   5  11     8754.30     8086.23    171.31 o 
   1   5  11    15772.06    15634.34    250.77 o 
   3   5  11     8963.66     9348.99    185.59 o 
   5   5  11    12186.47    11644.38    249.48 o 
   7   5  11     1520.23     1516.76    120.05 o 
   9   5  11     2413.58     2453.69    136.99 o 
  11   5  11      675.07      538.49    118.27 o 
  13   5  11     1090.22     1115.22    172.07 o 
  15   5  11     2142.59     1991.44    220.78 o 
  17   5  11      225.30      158.88    158.55 o 
  19   5  11      474.56      434.75    220.04 o 
 -20   6  11      402.30      276.67    259.75 o 
 -18   6  11       13.02     -178.72    204.25 o 
 -16   6  11      832.56     1143.68    220.05 o 
 -14   6  11        0.60     -142.67    150.10 o 
 -12   6  11        1.08     -232.91    155.27 o 
 -10   6  11      415.63      483.75    204.64 o 
  -8   6  11     1153.99      963.57    185.41 o 
  -6   6  11      567.05      881.63    207.65 o 
  -4   6  11      660.28      956.11    138.01 o 
  -2   6  11     2047.98     2084.45    162.81 o 
   0   6  11      990.47     1112.42    136.04 o 
   2   6  11      868.83      786.50    136.93 o 
   4   6  11     5867.13     5557.68    196.86 o 
   6   6  11      589.88      634.37    122.52 o 
   8   6  11     1310.50     1132.35    144.68 o 
  10   6  11      104.57      155.15    133.83 o 
  12   6  11      376.92      311.47    165.97 o 
  14   6  11      169.85      338.76    205.60 o 
  16   6  11      958.29      794.76    261.40 o 
  18   6  11        1.95      239.99    181.09 o 
 -17   7  11      346.98       66.61    207.36 o 
 -15   7  11     2616.82     2266.72    250.54 o 
 -13   7  11      433.86      346.18    182.44 o 
 -11   7  11     3155.01     3041.29    249.41 o 
  -9   7  11     3706.99     3926.91    309.62 o 
  -7   7  11       12.29       59.83    194.43 o 
  -5   7  11     1047.91      883.35    190.72 o 
  -3   7  11      350.68      357.38    174.38 o 
  -1   7  11      796.89      631.57    143.40 o 
   1   7  11        8.11      -53.98    143.45 o 
   3   7  11      670.59      388.71    246.92 o 
   5   7  11      257.01     -152.12    176.79 o 
   7   7  11      390.92      259.76    162.47 o 
   9   7  11     3912.72     3963.14    241.95 o 
  11   7  11      187.34      418.25    159.35 o 
  13   7  11      718.24     1354.27    209.94 o 
  15   7  11     2230.05     2556.08    261.76 o 
  17   7  11      628.10      377.32    192.71 o 
 -16   8  11       39.11     -100.88    228.93 o 
 -14   8  11      594.74      266.73    371.13 o 
 -12   8  11       10.73      230.22    241.70 o 
 -10   8  11      148.49       55.94    260.91 o 
  -8   8  11       53.60      143.36    221.89 o 
  -6   8  11      818.30     1120.21    247.33 o 
  -4   8  11     2136.52     2426.23    239.57 o 
  -2   8  11     3854.94     4085.64    266.95 o 
   0   8  11      175.31      122.58    147.00 o 
   2   8  11     2253.18     2426.77    260.28 o 
   4   8  11     1823.92     1521.96    243.76 o 
   6   8  11     2430.10     2267.77    272.87 o 
   8   8  11       38.97     -128.94    203.48 o 
  10   8  11     1124.41     1143.82    263.52 o 
  12   8  11       32.60       95.68    231.82 o 
  14   8  11      109.92      652.46    318.76 o 
 -13   9  11     1279.45     1123.96    752.14 o 
 -11   9  11     5506.32     5492.87    533.21 o 
  -9   9  11     5338.77     6186.62    590.88 o 
  -7   9  11     2119.55     1651.04    294.18 o 
  -5   9  11     2806.44     2652.91    374.14 o 
  -3   9  11     3967.59     4741.95    388.56 o 
  -1   9  11      488.81      531.15    203.71 o 
   1   9  11        5.24     -283.19    204.78 o 
   3   9  11      368.93      424.59    222.25 o 
   5   9  11       25.24       94.69    262.18 o 
   7   9  11      381.65      411.53    295.29 o 
   9   9  11      968.31      574.19    246.82 o 
  11   9  11      299.78      172.04    250.87 o 
  13   9  11     1744.10     1529.07    311.06 o 
 -10  10  11       56.28        9.00    268.34 o 
  -8  10  11      393.11      418.17    396.26 o 
  -6  10  11      217.37      100.46    214.75 o 
  -4  10  11      826.18      830.60    329.50 o 
  -2  10  11        0.79      302.06    251.28 o 
   0  10  11       66.25     -209.01    380.50 o 
   2  10  11      269.61      323.80    300.61 o 
   4  10  11      564.70      773.46    511.50 o 
   6  10  11      106.58        4.01    713.03 o 
   8  10  11      727.32      432.01    308.14 o 
  -5  11  11        7.91      -61.62    227.02 o 
  -3  11  11      644.86      633.78    290.93 o 
  -1  11  11       14.07       33.13    257.09 o 
   1  11  11      204.67      502.77    336.30 o 
   3  11  11        6.46       83.51    621.03 o 
 -22   0  12     3107.38     3446.54    277.88 o 
 -20   0  12       36.34      108.73    178.17 o 
 -18   0  12       49.10      179.37    164.46 o 
 -16   0  12       51.93      178.48    152.30 o 
 -14   0  12      645.55      713.44    187.42 o 
 -12   0  12      857.27      658.92    150.09 o 
 -10   0  12      172.13      359.12    106.18 o 
  -8   0  12    12669.53    12716.93    282.92 o 
  -6   0  12     5731.36     6489.30    206.00 o 
  -4   0  12    29244.09    30313.23    413.11 o 
  -2   0  12    76910.56    78286.44    845.85 o 
   0   0  12      176.85      180.32     91.96 o 
   2   0  12     6940.85     5568.22    181.26 o 
   4   0  12    17504.09    17566.22    269.45 o 
   6   0  12     7436.41     8343.71    226.91 o 
   8   0  12     9566.12     9864.87    229.19 o 
  10   0  12      377.69      389.57    115.49 o 
  12   0  12       95.54       39.62    143.59 o 
  14   0  12     1706.82     1791.75    264.29 o 
  16   0  12      656.11      659.72    183.97 o 
  18   0  12       50.97     -243.32    164.81 o 
  20   0  12        4.39       31.57    189.88 o 
 -23   1  12      223.06      278.02    157.31 o 
 -21   1  12      193.16      282.78    133.75 o 
 -19   1  12       37.49       66.16    116.04 o 
 -17   1  12      472.37      549.75    122.04 o 
 -15   1  12     1750.39     1730.27    147.49 o 
 -13   1  12        0.92      -55.76     92.15 o 
 -11   1  12     2068.67     1832.37    100.28 o 
  -9   1  12      749.28      877.18    133.66 o 
  -7   1  12     4798.55     5048.15    116.85 o 
  -5   1  12    20619.29    21659.11    290.59 o 
  -3   1  12     2389.69     2791.90    109.44 o 
  -1   1  12    12259.87    13762.43    174.25 o 
   1   1  12      970.64      870.67     69.33 o 
   3   1  12      949.81      897.77     66.69 o 
   5   1  12      192.36      153.64     64.65 o 
   7   1  12        0.12       -1.07     66.70 o 
   9   1  12      314.32      383.68     81.03 o 
  11   1  12       92.47       97.69     93.25 o 
  13   1  12      484.99      580.98    113.06 o 
  15   1  12        7.44     -149.09    113.19 o 
  17   1  12      166.85      -12.87    118.78 o 
  19   1  12       24.40       73.93    128.93 o 
  21   1  12      233.50      109.85    170.38 o 
 -22   2  12     1243.23     2108.66    256.16 o 
 -20   2  12      265.05      199.61    116.87 o 
 -18   2  12      695.98      563.28    117.68 o 
 -16   2  12      844.18     1281.22    128.64 o 
 -14   2  12      241.85      183.80    102.43 o 
 -12   2  12       49.92     -132.36     88.24 o 
 -10   2  12       34.03       58.46     73.24 o 
  -8   2  12     1937.19     1893.60     86.78 o 
  -6   2  12      259.17      405.80     55.21 o 
  -4   2  12      350.46      390.50     80.45 o 
  -2   2  12    33753.66    33887.57    331.33 o 
   0   2  12    22918.63    22334.73    227.24 o 
   2   2  12    16076.92    14853.56    225.84 o 
   4   2  12    17065.35    17611.31    189.66 o 
   6   2  12     8014.91     7500.38    150.08 o 
   8   2  12     1313.01     1217.55    107.24 o 
  10   2  12      215.74      232.77     97.78 o 
  12   2  12      175.66       60.20    101.18 o 
  14   2  12       13.83       60.84    105.35 o 
  16   2  12     3132.87     3368.95    220.28 o 
  18   2  12       83.56     -111.52    129.72 o 
  20   2  12        3.45     -250.71    167.14 o 
 -21   3  12     4560.58     4518.26    253.05 o 
 -19   3  12      170.20      -56.15    141.26 o 
 -17   3  12       18.96     -128.38    135.21 o 
 -15   3  12      109.28      105.89    101.31 o 
 -13   3  12     4252.60     4369.49    173.03 o 
 -11   3  12     2139.03     2222.21    142.08 o 
  -9   3  12     1994.93     1895.25     92.61 o 
  -7   3  12      456.32      497.66     69.87 o 
  -5   3  12     1741.88     1617.67     94.76 o 
  -3   3  12     7721.12     7631.86    171.96 o 
  -1   3  12     2497.49     2592.60    112.63 o 
   1   3  12     7787.30     7652.26    123.20 o 
   3   3  12      299.10       72.23     59.43 o 
   5   3  12        2.18      -92.53     61.69 o 
   7   3  12     1911.42     2016.44    125.45 o 
   9   3  12     2584.81     2816.31    136.76 o 
  11   3  12        7.74       47.52     99.06 o 
  13   3  12     3632.03     3601.95    178.20 o 
  15   3  12       75.36       51.11    124.99 o 
  17   3  12      937.54      862.46    159.94 o 
  19   3  12     1010.33      687.39    233.86 o 
  21   3  12      430.68      540.17    231.95 o 
 -22   4  12        9.44     -118.29    211.70 o 
 -20   4  12      355.14      606.51    184.59 o 
 -18   4  12       15.62       24.31    145.94 o 
 -16   4  12      414.37      529.52    170.29 o 
 -14   4  12     3321.69     3276.64    217.33 o 
 -12   4  12      751.14      503.51    153.96 o 
 -10   4  12    14463.40    13708.84    302.63 o 
  -8   4  12    10619.32    10227.11    282.59 o 
  -6   4  12     4050.24     3482.74    159.52 o 
  -4   4  12    11234.25    11071.48    193.92 o 
  -2   4  12    10892.80    11327.37    208.48 o 
   0   4  12     8958.16     7939.10    217.80 o 
   2   4  12       39.83      -98.14     65.43 o 
   4   4  12       21.21       65.00     76.46 o 
   6   4  12     2918.81     2788.53    127.67 o 
   8   4  12     4253.88     4417.45    216.11 o 
  10   4  12     4293.57     4572.31    205.42 o 
  12   4  12      390.55      383.89    113.48 o 
  14   4  12      196.70       68.46    120.30 o 
  16   4  12      293.97      357.02    181.13 o 
  18   4  12       24.09       45.64    187.27 o 
  20   4  12      176.40      501.91    246.21 o 
 -21   5  12     1744.33     2463.87    297.13 o 
 -19   5  12        9.94      -46.94    228.24 o 
 -17   5  12       61.19     -126.44    157.17 o 
 -15   5  12     1496.94     1656.31    199.56 o 
 -13   5  12       62.19      306.87    156.79 o 
 -11   5  12      804.90      672.66    180.17 o 
  -9   5  12    13266.24    12581.83    370.81 o 
  -7   5  12     1313.67     1454.26    187.65 o 
  -5   5  12     4609.80     4614.54    151.85 o 
  -3   5  12     6163.71     6699.02    180.32 o 
  -1   5  12      179.75      226.62    112.82 o 
   1   5  12     1272.59     1405.92    110.85 o 
   3   5  12    20324.78    20226.44    273.11 o 
   5   5  12     1380.57     1307.02    128.31 o 
   7   5  12     1736.01     1712.46    124.17 o 
   9   5  12     3151.91     3160.02    162.11 o 
  11   5  12        6.54      -62.25    104.00 o 
  13   5  12      427.73      565.84    141.15 o 
  15   5  12      220.96      364.46    177.88 o 
  17   5  12      265.06      365.26    168.03 o 
  19   5  12       74.42     -190.49    189.68 o 
 -20   6  12     1581.28     2122.68    355.86 o 
 -18   6  12      608.36      296.75    212.78 o 
 -16   6  12      353.40      375.83    230.98 o 
 -14   6  12     2778.95     2766.86    227.20 o 
 -12   6  12      671.67      778.01    186.06 o 
 -10   6  12     1447.61     1247.00    193.48 o 
  -8   6  12     2215.16     2112.72    281.03 o 
  -6   6  12       30.60      -24.32    139.49 o 
  -4   6  12     4975.96     4981.19    259.70 o 
  -2   6  12     2478.47     2671.02    183.82 o 
   0   6  12     5271.62     5539.10    209.65 o 
   2   6  12      392.39      316.36    135.36 o 
   4   6  12     3884.36     4093.65    197.19 o 
   6   6  12     1365.25     1131.15    145.57 o 
   8   6  12     1031.50      787.09    123.54 o 
  10   6  12     4070.91     4192.55    227.80 o 
  12   6  12      155.68      205.11    151.46 o 
  14   6  12     1133.80     1580.37    212.41 o 
  16   6  12      558.72      448.79    200.73 o 
  18   6  12     1325.45     1324.01    218.48 o 
 -17   7  12        0.52        6.88    189.52 o 
 -15   7  12       74.40       88.66    194.02 o 
 -13   7  12      103.75       70.02    222.38 o 
 -11   7  12      183.36      273.34    189.82 o 
  -9   7  12       23.77       37.62    209.34 o 
  -7   7  12        2.23     -277.48    184.99 o 
  -5   7  12        0.75     -146.20    164.39 o 
  -3   7  12      120.78      195.47    164.71 o 
  -1   7  12     1686.94     1528.92    170.40 o 
   1   7  12      747.56      573.76    166.88 o 
   3   7  12       88.79      128.95    183.71 o 
   5   7  12      534.57      465.61    201.48 o 
   7   7  12      234.31       12.80    219.32 o 
   9   7  12      309.16      257.58    212.82 o 
  11   7  12     1048.63     1082.05    206.50 o 
  13   7  12       11.66       76.93    160.55 o 
  15   7  12      201.75      441.77    184.53 o 
 -16   8  12     1046.84     1089.94    738.00 o 
 -14   8  12     5706.80     5320.64    402.85 o 
 -12   8  12     7045.71     6668.21    417.86 o 
 -10   8  12     3769.29     4395.74    358.33 o 
  -8   8  12     1867.34     2376.90    292.78 o 
  -6   8  12     3793.50     4098.26    288.06 o 
  -4   8  12      176.54      271.96    183.58 o 
  -2   8  12      212.48      283.11    186.14 o 
   0   8  12      288.23      145.00    159.37 o 
   2   8  12     1070.63      576.72    213.73 o 
   4   8  12     1223.40      896.68    232.78 o 
   6   8  12      716.27      952.73    239.69 o 
   8   8  12     1025.18     1064.88    245.95 o 
  10   8  12     4062.19     4016.14    346.56 o 
  12   8  12     2330.83     2453.44    310.90 o 
  14   8  12     1994.93     2221.54    331.48 o 
 -13   9  12      181.78     -112.72    313.96 o 
 -11   9  12        0.11       89.41    245.36 o 
  -9   9  12       87.51      432.24    252.14 o 
  -7   9  12     2769.91     3501.14    324.65 o 
  -5   9  12      144.20      240.35    205.21 o 
  -3   9  12       16.74     -166.04    180.18 o 
  -1   9  12      580.89     1027.88    269.58 o 
   1   9  12      587.00      467.51    237.45 o 
   3   9  12        6.69      447.10    229.48 o 
   5   9  12     1625.73     1649.73    382.71 o 
   7   9  12      913.38      940.03    318.26 o 
   9   9  12        2.96      -78.54    328.87 o 
  11   9  12      651.52      885.71    281.28 o 
 -10  10  12      320.72      329.48    278.69 o 
  -8  10  12     2231.92     1827.93    376.91 o 
  -6  10  12      830.59     1112.44    252.22 o 
  -4  10  12       61.43      177.47    217.92 o 
  -2  10  12      292.40      366.64    262.56 o 
   0  10  12      152.81        8.94    246.28 o 
   2  10  12      775.98      788.22    265.54 o 
   4  10  12        7.74     -581.19    428.16 o 
   6  10  12       11.23     -157.04    301.53 o 
   8  10  12      892.99      586.68    341.38 o 
  -3  11  12      281.58     -351.99    289.80 o 
  -1  11  12        0.60      306.68    271.83 o 
   1  11  12      140.84      375.59    333.03 o 
 -23   1  13       22.25      200.77    175.64 o 
 -21   1  13      171.21      224.77    133.72 o 
 -19   1  13      502.60      562.30    128.67 o 
 -17   1  13     1209.73     1173.62    136.42 o 
 -15   1  13     1269.41     1245.50    125.20 o 
 -13   1  13      800.40      748.67    100.22 o 
 -11   1  13     1975.40     2116.97    131.26 o 
  -9   1  13       64.08      110.73     69.85 o 
  -7   1  13    12069.23    11214.17    174.11 o 
  -5   1  13    13386.40    13806.85    197.66 o 
  -3   1  13    25715.42    25626.08    242.76 o 
  -1   1  13     8159.13     7717.91    137.68 o 
   1   1  13    20023.67    20855.63    225.89 o 
   3   1  13    26675.58    26086.80    246.23 o 
   5   1  13       10.50       -4.13     48.89 o 
   7   1  13     2979.67     2910.15    117.71 o 
   9   1  13       28.60       75.94     87.80 o 
  11   1  13      154.19      310.03    118.88 o 
  13   1  13      374.38      229.34    119.82 o 
  15   1  13      357.72      322.38    118.96 o 
  17   1  13     1570.90     1740.33    211.99 o 
  19   1  13       31.21      372.89    139.04 o 
  21   1  13      566.53      927.71    212.98 o 
 -22   2  13      311.19      407.93    189.57 o 
 -20   2  13       62.93      166.82    139.32 o 
 -18   2  13       34.22       63.92    123.82 o 
 -16   2  13     3426.99     3279.97    162.23 o 
 -14   2  13      688.91      665.32    113.05 o 
 -12   2  13      175.44       34.72     92.06 o 
 -10   2  13     1844.88     1793.80     96.84 o 
  -8   2  13      976.96      954.11     80.69 o 
  -6   2  13     5718.94     6048.06    127.87 o 
  -4   2  13     1103.39     1426.18     91.96 o 
  -2   2  13     2855.09     3141.42    114.90 o 
   0   2  13      341.67      247.46     60.69 o 
   2   2  13       12.97       29.38     72.17 o 
   4   2  13     3114.98     2880.76     93.71 o 
   6   2  13      179.91      164.35     68.04 o 
   8   2  13     2614.06     2431.92    124.12 o 
  10   2  13      176.54      108.45     97.34 o 
  12   2  13       79.61      -29.47     97.74 o 
  14   2  13      387.67      321.94    127.09 o 
  16   2  13      193.56      243.93    132.97 o 
  18   2  13     1322.89     1363.48    180.69 o 
  20   2  13     1176.15     1157.73    211.56 o 
 -21   3  13       36.17        3.25    159.01 o 
 -19   3  13      104.56      225.91    147.63 o 
 -17   3  13      162.19      158.06    145.48 o 
 -15   3  13      189.25      345.29    140.83 o 
 -13   3  13      616.44      435.67    166.25 o 
 -11   3  13     1632.24     1558.04    128.96 o 
  -9   3  13    10559.13    10443.78    170.42 o 
  -7   3  13    12060.70    11312.08    197.62 o 
  -5   3  13     3875.97     3583.11    124.27 o 
  -3   3  13     3108.49     2789.14    115.54 o 
  -1   3  13     5609.23     4905.22    145.36 o 
   1   3  13     9203.39     8836.66    149.39 o 
   3   3  13     3515.73     3598.84    120.28 o 
   5   3  13     1108.55      910.27     84.48 o 
   7   3  13     5631.96     5553.76    160.44 o 
   9   3  13      660.73      607.01    105.96 o 
  11   3  13      225.55      289.22    106.47 o 
  13   3  13     2213.56     2273.45    144.69 o 
  15   3  13      111.31       97.93    115.84 o 
  17   3  13      105.40      334.80    147.43 o 
  19   3  13     1043.10     1013.87    203.23 o 
 -20   4  13     1605.75     1890.60    204.27 o 
 -18   4  13       15.31       26.21    170.72 o 
 -16   4  13     1707.98     1458.58    236.24 o 
 -14   4  13     4222.92     4025.26    234.21 o 
 -12   4  13     6456.97     6198.40    234.75 o 
 -10   4  13     3746.84     3606.55    210.44 o 
  -8   4  13    20893.04    21104.89    361.08 o 
  -6   4  13     2360.63     2712.98    118.31 o 
  -4   4  13    11214.13    10871.67    196.54 o 
  -2   4  13     1712.21     2037.89    119.56 o 
   0   4  13      507.03      601.01    101.55 o 
   2   4  13      491.39      418.47     77.82 o 
   4   4  13     5037.46     4986.03    139.37 o 
   6   4  13      248.79      192.64     92.76 o 
   8   4  13     7760.46     7479.23    203.11 o 
  10   4  13       56.18      129.44    100.51 o 
  12   4  13      491.13      425.14    113.82 o 
  14   4  13      133.40       21.88    113.35 o 
  16   4  13      360.49      624.36    158.50 o 
  18   4  13        4.23     -161.34    185.46 o 
  20   4  13      568.09      449.45    222.07 o 
 -21   5  13      237.44      517.21    235.60 o 
 -19   5  13     2943.06     3015.37    251.07 o 
 -17   5  13      416.67      483.60    181.63 o 
 -15   5  13     1983.56     1839.52    207.53 o 
 -13   5  13       87.78      -24.75    149.10 o 
 -11   5  13      268.10     -126.94    158.81 o 
  -9   5  13     3998.64     4113.57    251.69 o 
  -7   5  13     2564.29     2652.47    192.17 o 
  -5   5  13     3528.39     3480.06    172.46 o 
  -3   5  13     2739.88     2970.54    157.20 o 
  -1   5  13    13149.37    12086.13    276.86 o 
   1   5  13     6926.42     6645.95    225.15 o 
   3   5  13     2778.61     3318.85    153.95 o 
   5   5  13     8781.13     8626.17    205.89 o 
   7   5  13        8.87      -36.12     96.10 o 
   9   5  13       19.13      117.84    115.41 o 
  11   5  13      544.43      513.01    116.74 o 
  13   5  13     1095.60      886.02    130.47 o 
  15   5  13     2100.04     1966.44    190.35 o 
  17   5  13       96.86       60.18    171.83 o 
  19   5  13      303.65      246.22    237.84 o 
 -18   6  13      168.65      198.19    304.72 o 
 -16   6  13      274.88       13.72    171.52 o 
 -14   6  13      559.39      400.69    193.33 o 
 -12   6  13       51.21     -206.57    171.85 o 
 -10   6  13      363.10      439.24    294.40 o 
  -8   6  13      164.09      132.19    152.98 o 
  -6   6  13      195.02      219.89    146.71 o 
  -4   6  13      133.34     -127.43    159.66 o 
  -2   6  13     3098.40     3033.82    165.85 o 
   0   6  13     6928.54     6878.65    355.56 o 
   2   6  13     1720.19     1862.20    164.69 o 
   4   6  13     1111.59      936.79    216.05 o 
   6   6  13     3098.89     3052.90    277.69 o 
   8   6  13     1393.75     1437.66    138.29 o 
  10   6  13       91.83       30.05    109.84 o 
  12   6  13       68.72      167.87    150.10 o 
  14   6  13      163.97       40.50    157.60 o 
  16   6  13       35.71      -97.21    170.82 o 
 -17   7  13      937.99     1026.23    379.30 o 
 -15   7  13     3025.32     3220.16    287.21 o 
 -13   7  13     1246.92     1409.41    229.09 o 
 -11   7  13     4367.00     4813.04    298.13 o 
  -9   7  13     8319.20     8088.20    441.87 o 
  -7   7  13      968.89      750.89    198.80 o 
  -5   7  13      703.53      739.71    196.34 o 
  -3   7  13     3403.43     3458.62    250.80 o 
  -1   7  13      731.55      702.26    156.78 o 
   1   7  13       10.97       33.54    198.65 o 
   3   7  13        9.12     -137.89    179.98 o 
   5   7  13     6840.72     7121.41    359.39 o 
   7   7  13     1373.77     1256.98    242.44 o 
   9   7  13     2290.93     2284.40    273.75 o 
  11   7  13     3791.00     4126.52    443.06 o 
  13   7  13     1913.30     2082.98    318.25 o 
  15   7  13     2004.50     2268.24    321.68 o 
 -16   8  13        3.79       38.52    318.21 o 
 -14   8  13       44.00       48.47    255.98 o 
 -12   8  13     1463.45     1440.18    292.58 o 
 -10   8  13      338.39      624.61    248.54 o 
  -8   8  13        6.04     -139.92    236.36 o 
  -6   8  13     4605.83     5162.27    312.57 o 
  -4   8  13      594.52      459.45    200.30 o 
  -2   8  13       69.70       77.39    180.69 o 
   0   8  13      214.48      392.32    232.83 o 
   2   8  13      295.67      247.98    215.17 o 
   4   8  13      945.50      572.33    223.08 o 
   6   8  13     1940.69     2243.77    493.75 o 
   8   8  13       85.10     -123.68    211.89 o 
  10   8  13      177.47       28.89    219.88 o 
  12   8  13        3.13      253.41    240.64 o 
  14   8  13       13.17     -141.56    240.50 o 
 -13   9  13     1411.51     1281.68    316.09 o 
 -11   9  13      464.98      339.39    266.98 o 
  -9   9  13       30.75       62.03    209.50 o 
  -7   9  13      130.20      113.30    208.99 o 
  -5   9  13      210.06      477.62    229.79 o 
  -3   9  13       12.93       91.96    195.72 o 
  -1   9  13     1662.42     1942.65    302.24 o 
   1   9  13      880.13      452.48    256.22 o 
   3   9  13      210.23      221.08    228.92 o 
   5   9  13      829.22      957.40    503.58 o 
   7   9  13      544.60      408.90    306.86 o 
   9   9  13     2356.65     2616.02    314.61 o 
  11   9  13     2819.78     3076.20    343.51 o 
 -10  10  13       31.75      320.14    253.07 o 
  -8  10  13     1027.50     1244.11    276.36 o 
  -6  10  13       40.97      218.63    226.66 o 
  -4  10  13      794.46      845.72    289.16 o 
  -2  10  13       24.78      148.46    251.32 o 
   0  10  13       97.76      101.19    254.58 o 
   2  10  13      330.90      140.13    248.21 o 
   4  10  13      159.32      190.81    504.92 o 
   6  10  13      193.29      256.99    367.36 o 
   8  10  13      174.14      273.10    255.13 o 
 -22   0  14      356.37      620.21    216.12 o 
 -20   0  14      642.02      509.97    193.47 o 
 -18   0  14      452.30      780.19    187.60 o 
 -16   0  14        8.19       95.63    164.40 o 
 -14   0  14       72.05       42.15    120.85 o 
 -12   0  14    17204.54    16022.26    337.59 o 
 -10   0  14    12396.28    12675.77    314.04 o 
  -8   0  14     7283.60     7217.36    210.62 o 
  -6   0  14    16617.21    15725.94    319.53 o 
  -4   0  14    34221.18    35060.43    433.19 o 
  -2   0  14    25377.49    24888.48    513.30 o 
   0   0  14     2172.28     2005.95    144.69 o 
   2   0  14    24120.37    23760.24    384.38 o 
   4   0  14     3690.74     3774.36    148.33 o 
   6   0  14      137.05      135.14    117.11 o 
   8   0  14      857.78      928.64    138.18 o 
  10   0  14     4835.44     4827.49    244.28 o 
  12   0  14    15112.22    15091.31    384.56 o 
  14   0  14      159.45      365.84    167.68 o 
  16   0  14     1918.88     1695.55    232.14 o 
  18   0  14     3552.97     3554.29    269.73 o 
  20   0  14     1171.27     1309.41    238.15 o 
 -23   1  14      269.54      458.17    185.75 o 
 -21   1  14        0.06     -138.10    150.89 o 
 -19   1  14      125.82      184.73    144.82 o 
 -17   1  14       43.43     -140.82     93.88 o 
 -15   1  14      810.24      680.72    104.41 o 
 -13   1  14      156.97       73.00     83.72 o 
 -11   1  14     6839.41     6829.39    156.76 o 
  -9   1  14     2979.72     3195.67    133.42 o 
  -7   1  14      178.83      183.62     81.57 o 
  -5   1  14      136.58      -30.24     62.69 o 
  -3   1  14      149.53      229.10     61.94 o 
  -1   1  14      968.29      837.03     74.78 o 
   1   1  14     2061.20     2260.03     93.74 o 
   3   1  14     1752.48     1961.10     87.64 o 
   5   1  14     2496.85     2445.50    114.43 o 
   7   1  14      569.63      502.56     98.73 o 
   9   1  14     2349.03     2557.43    130.52 o 
  11   1  14     2129.13     2090.38    133.96 o 
  13   1  14     1437.63     1665.36    146.38 o 
  15   1  14        1.81     -181.01    120.67 o 
  17   1  14     1892.11     2221.69    178.81 o 
  19   1  14        0.34       11.11    146.36 o 
  21   1  14       36.91       80.36    214.18 o 
 -22   2  14     1166.00     1360.57    218.62 o 
 -20   2  14      530.18      427.40    169.01 o 
 -18   2  14      168.43      256.43    147.22 o 
 -16   2  14      303.35      111.13    137.75 o 
 -14   2  14      221.60      102.95    101.64 o 
 -12   2  14     2360.02     2205.69    122.35 o 
 -10   2  14      384.85      365.90     78.62 o 
  -8   2  14     3360.91     3201.25    110.69 o 
  -6   2  14    11519.35    10958.57    167.22 o 
  -4   2  14    16376.43    16599.41    252.52 o 
  -2   2  14    17784.47    17005.41    234.94 o 
   0   2  14     1480.72     1234.03     77.63 o 
   2   2  14     3870.39     3688.17    108.95 o 
   4   2  14     1044.59     1201.25     90.31 o 
   6   2  14     2479.49     2415.33    104.83 o 
   8   2  14     1574.11     1373.27    138.68 o 
  10   2  14     1043.27     1122.54    116.27 o 
  12   2  14     1955.01     2163.03    181.74 o 
  14   2  14      379.89      390.22    129.42 o 
  16   2  14      650.06      586.32    142.72 o 
  18   2  14     1798.66     1721.39    221.58 o 
  20   2  14      822.53      991.36    213.67 o 
 -21   3  14     1117.53     1037.26    192.64 o 
 -19   3  14       37.82       16.81    165.48 o 
 -17   3  14     1802.48     1783.24    187.66 o 
 -15   3  14     1648.74     1787.53    178.43 o 
 -13   3  14    10292.83     9623.87    283.14 o 
 -11   3  14      719.03      547.31    126.99 o 
  -9   3  14    11562.47    10980.63    236.14 o 
  -7   3  14     1069.22     1125.72     99.63 o 
  -5   3  14      189.20       58.16     81.82 o 
  -3   3  14       13.69     -103.53     78.32 o 
  -1   3  14    27938.06    27671.48    364.43 o 
   1   3  14       82.05       83.39     70.89 o 
   3   3  14     1531.30     1381.20    101.17 o 
   5   3  14     4316.57     4509.01    111.56 o 
   7   3  14      177.53       45.79    103.24 o 
   9   3  14      136.66        9.66     94.64 o 
  11   3  14        5.34      -50.31    100.42 o 
  13   3  14      855.53      764.07    137.92 o 
  15   3  14      837.55      935.79    144.05 o 
  17   3  14     2208.36     2584.76    187.00 o 
  19   3  14       30.79      -20.74    175.38 o 
 -20   4  14        6.27       56.45    159.38 o 
 -18   4  14        6.50       38.32    166.61 o 
 -16   4  14      423.58      413.96    170.66 o 
 -14   4  14     4787.74     4784.04    230.37 o 
 -12   4  14     3010.39     3032.23    192.80 o 
 -10   4  14     2147.97     1906.09    167.24 o 
  -8   4  14      395.01      334.80    126.91 o 
  -6   4  14     5118.06     4639.66    148.76 o 
  -4   4  14     7186.42     6884.98    170.25 o 
  -2   4  14     1502.69     1423.10    112.63 o 
   0   4  14     9861.25     9219.22    216.02 o 
   2   4  14     1297.57     1351.23     92.31 o 
   4   4  14       53.68       92.31     80.55 o 
   6   4  14     5765.15     5978.42    170.16 o 
   8   4  14     4500.49     4634.35    166.47 o 
  10   4  14      854.47     1017.32    125.34 o 
  12   4  14      172.02        1.22    107.85 o 
  14   4  14      122.79      187.26    142.85 o 
  16   4  14      880.86      503.41    175.14 o 
  18   4  14       44.82       59.48    174.54 o 
 -19   5  14      169.01       58.04    176.89 o 
 -17   5  14       22.54      -99.83    172.08 o 
 -15   5  14      800.12      978.95    199.42 o 
 -13   5  14        3.73      219.13    177.06 o 
 -11   5  14      454.96      283.29    173.03 o 
  -9   5  14     4038.09     3910.65    224.40 o 
  -7   5  14      850.07      547.76    155.90 o 
  -5   5  14      300.92      464.65    142.77 o 
  -3   5  14     5521.23     5846.39    227.77 o 
  -1   5  14     2122.65     1920.69    152.74 o 
   1   5  14     3478.55     3106.46    180.33 o 
   3   5  14     3058.08     3212.44    211.73 o 
   5   5  14      712.18      537.08    107.06 o 
   7   5  14      207.78      261.33    101.44 o 
   9   5  14      714.80      862.49    119.96 o 
  11   5  14        0.29      -13.56    109.15 o 
  13   5  14     2226.96     2586.20    164.74 o 
  15   5  14     3507.57     3391.14    217.58 o 
  17   5  14      281.05      213.14    196.78 o 
 -18   6  14     1018.02     1033.03    244.84 o 
 -16   6  14      458.95      503.25    248.81 o 
 -14   6  14     3377.86     2975.52    264.50 o 
 -12   6  14      508.35      186.15    182.20 o 
 -10   6  14     1382.77     1351.41    215.79 o 
  -8   6  14       48.99       11.15    148.25 o 
  -6   6  14     1868.51     1497.67    183.44 o 
  -4   6  14     9543.14     9725.48    338.82 o 
  -2   6  14      109.04      175.93    138.19 o 
   0   6  14     5531.93     5815.28    255.10 o 
   2   6  14     3751.99     3839.87    248.92 o 
   4   6  14     1559.39     1314.09    191.73 o 
   6   6  14     1021.83     1160.84    192.38 o 
   8   6  14     1860.31     1881.22    194.73 o 
  10   6  14     7399.14     7309.74    230.25 o 
  12   6  14      755.65      715.76    156.31 o 
  14   6  14      865.60     1071.33    189.00 o 
  16   6  14      376.32      285.74    187.06 o 
 -17   7  14      403.96      954.81    569.74 o 
 -15   7  14     1026.03     1291.98    269.36 o 
 -13   7  14     1242.72     1248.79    231.27 o 
 -11   7  14     1549.61     1431.13    223.18 o 
  -9   7  14      789.37      594.54    178.51 o 
  -7   7  14      197.38      108.41    180.76 o 
  -5   7  14     1574.82     1033.79    203.02 o 
  -3   7  14      614.93      423.02    187.74 o 
  -1   7  14        5.10       -1.60    140.48 o 
   1   7  14     1929.27     1873.58    239.19 o 
   3   7  14      960.05      886.47    176.96 o 
   5   7  14      145.62      207.38    210.21 o 
   7   7  14      110.58      -96.85    236.40 o 
   9   7  14      146.42      -44.84    178.30 o 
  11   7  14      442.32      156.15    219.88 o 
  13   7  14       54.29      259.18    243.82 o 
  15   7  14       70.87     -232.25    234.45 o 
 -14   8  14     2853.41     2516.81    345.64 o 
 -12   8  14     1243.46     1137.59    287.51 o 
 -10   8  14     2353.94     2512.09    273.65 o 
  -8   8  14       26.78      243.64    197.93 o 
  -6   8  14      302.15      247.88    195.19 o 
  -4   8  14      128.16       37.38    189.85 o 
  -2   8  14      393.25      241.26    199.82 o 
   0   8  14      471.62      144.61    226.22 o 
   2   8  14       20.82       95.89    209.77 o 
   4   8  14     1891.86     1927.53    460.35 o 
   6   8  14     1210.92     1147.18    252.97 o 
   8   8  14     3256.34     3534.03    381.29 o 
  10   8  14     4538.42     3941.83    343.77 o 
  12   8  14      506.94      342.00    258.65 o 
 -13   9  14      299.62      125.93    277.63 o 
 -11   9  14      170.88      305.33    240.03 o 
  -9   9  14       33.03      124.86    231.76 o 
  -7   9  14       81.82      120.66    244.28 o 
  -5   9  14      669.17     1017.12    239.15 o 
  -3   9  14       50.47      165.17    202.58 o 
  -1   9  14       88.80     -334.30    222.87 o 
   1   9  14       69.31     -149.67    223.25 o 
   3   9  14        3.63       70.01    355.84 o 
   5   9  14      364.90      161.86    278.64 o 
   7   9  14        0.78      -83.75    285.49 o 
   9   9  14      930.12      922.45    290.71 o 
  11   9  14       49.81       -7.14    246.02 o 
  -8  10  14       50.61      312.15    251.40 o 
  -6  10  14        7.23      185.79    239.93 o 
  -4  10  14       18.68      347.01    270.40 o 
  -2  10  14     1124.67     1322.00    307.02 o 
   0  10  14     1563.16     2002.57    383.56 o 
   2  10  14      734.97      651.23    364.06 o 
   4  10  14     1531.06     1854.45    596.06 o 
   6  10  14     2512.02     2063.32    473.60 o 
 -21   1  15       36.09     -241.13    227.95 o 
 -19   1  15      437.72      577.17    216.51 o 
 -17   1  15      806.61      693.59    111.75 o 
 -15   1  15       48.38      -61.33     95.70 o 
 -13   1  15      823.82      776.54     97.52 o 
 -11   1  15     5008.01     4871.42    178.82 o 
  -9   1  15     5742.52     5994.38    182.05 o 
  -7   1  15    29719.98    28219.99    570.34 o 
  -5   1  15     1652.30     1461.85    103.06 o 
  -3   1  15    17355.60    16746.84    202.45 o 
  -1   1  15    21800.98    21669.16    242.64 o 
   1   1  15       13.14      -10.04     67.95 o 
   3   1  15     5620.36     5011.76    121.89 o 
   5   1  15     3405.56     3351.62    116.09 o 
   7   1  15      121.01        7.24     82.94 o 
   9   1  15     3291.28     3430.00    145.26 o 
  11   1  15      202.88      149.29    101.72 o 
  13   1  15        9.63      -54.74    116.30 o 
  15   1  15     1917.63     1934.76    166.97 o 
  17   1  15     6311.46     7240.53    276.73 o 
  19   1  15      260.01      150.42    149.62 o 
 -22   2  15      131.90      231.78    186.23 o 
 -20   2  15      229.15      301.66    163.49 o 
 -18   2  15     1327.93     1452.87    237.46 o 
 -16   2  15        0.24      -60.78    119.66 o 
 -14   2  15     3143.98     3037.00    174.01 o 
 -12   2  15     6949.12     6548.90    228.98 o 
 -10   2  15      257.18      234.61     78.39 o 
  -8   2  15        7.69     -112.70     75.13 o 
  -6   2  15     2079.17     2617.46    130.45 o 
  -4   2  15     1264.92     1397.21    112.05 o 
  -2   2  15     2395.36     2274.60    113.39 o 
   0   2  15     5005.96     5469.32    130.86 o 
   2   2  15      231.59      292.09     73.75 o 
   4   2  15     2969.04     3048.28    119.20 o 
   6   2  15      774.85      752.31     78.07 o 
   8   2  15      120.03      162.11     94.64 o 
  10   2  15        0.10     -114.33     96.19 o 
  12   2  15     2609.84     2438.56    144.27 o 
  14   2  15      190.09       72.63    124.94 o 
  16   2  15       54.96      182.36    135.48 o 
  18   2  15        0.29       68.54    144.43 o 
  20   2  15       11.53        6.76    201.64 o 
 -21   3  15      521.96      431.46    173.99 o 
 -19   3  15      986.66     1039.85    182.02 o 
 -17   3  15     2442.39     2496.01    203.20 o 
 -15   3  15     3709.76     3665.06    250.42 o 
 -13   3  15     3331.15     3365.91    181.99 o 
 -11   3  15     3034.49     3005.07    260.01 o 
  -9   3  15    12298.71    12183.14    267.55 o 
  -7   3  15    22387.41    21510.00    302.95 o 
  -5   3  15     7482.45     7107.55    173.04 o 
  -3   3  15     1748.30     1721.23    120.97 o 
  -1   3  15     2175.42     2161.77    118.24 o 
   1   3  15     4630.72     4348.68    136.97 o 
   3   3  15     6319.13     6627.26    153.55 o 
   5   3  15      901.73      913.01    101.85 o 
   7   3  15       25.92       17.16     92.52 o 
   9   3  15       97.28      -31.48     88.91 o 
  11   3  15     1652.05     1601.54    132.33 o 
  13   3  15      632.74      457.40    122.80 o 
  15   3  15      330.79      336.91    133.17 o 
  17   3  15      602.63      689.02    156.48 o 
  19   3  15      151.77       34.44    183.55 o 
 -20   4  15     1307.04     1406.70    223.48 o 
 -18   4  15      651.00      544.45    185.31 o 
 -16   4  15      268.47      517.44    190.01 o 
 -14   4  15       34.90       20.25    137.75 o 
 -12   4  15     1638.28     1778.18    170.13 o 
 -10   4  15      141.90     -139.94    120.95 o 
  -8   4  15     6330.43     6489.82    231.70 o 
  -6   4  15      644.40      499.70     96.46 o 
  -4   4  15     1700.94     1589.88    111.75 o 
  -2   4  15     2508.68     2135.48    154.26 o 
   0   4  15      721.91      752.52    114.65 o 
   2   4  15     1412.10     1536.18    116.68 o 
   4   4  15    11101.69    10487.96    212.61 o 
   6   4  15      404.85      381.19    100.29 o 
   8   4  15      297.08       72.50    100.16 o 
  10   4  15     1574.44     1467.09    142.54 o 
  12   4  15     2671.05     2807.67    184.22 o 
  14   4  15       50.12       19.23    118.44 o 
  16   4  15     1042.33     1013.78    190.59 o 
  18   4  15      302.90      284.24    187.35 o 
 -19   5  15     1205.93     1047.56    219.99 o 
 -17   5  15       37.76      114.94    171.89 o 
 -15   5  15       39.19      319.91    174.76 o 
 -13   5  15       44.34      149.42    176.33 o 
 -11   5  15       21.50       41.53    158.80 o 
  -9   5  15     5344.82     5539.80    255.23 o 
  -7   5  15      698.24      913.61    166.83 o 
  -5   5  15       75.89      -36.82    120.03 o 
  -3   5  15     1238.85     1220.67    121.11 o 
  -1   5  15      638.73      480.79    141.68 o 
   1   5  15     5992.67     6110.99    225.76 o 
   3   5  15     3813.75     3988.41    231.78 o 
   5   5  15     5120.84     5298.32    241.56 o 
   7   5  15      189.56      156.43    112.21 o 
   9   5  15      936.73     1070.93    126.30 o 
  11   5  15     3185.58     3201.12    183.42 o 
  13   5  15     1628.18     1675.63    150.87 o 
  15   5  15     3003.89     3101.29    213.94 o 
  17   5  15      380.20      616.96    212.92 o 
 -18   6  15     1068.05      897.20    217.63 o 
 -16   6  15     2668.50     2315.42    265.24 o 
 -14   6  15      698.52      409.22    288.28 o 
 -12   6  15      643.58      766.76    199.08 o 
 -10   6  15      362.74      -18.07    151.91 o 
  -8   6  15        0.30      129.53    153.83 o 
  -6   6  15      331.39      510.26    208.55 o 
  -4   6  15     2704.80     2912.68    238.35 o 
  -2   6  15     2985.58     2771.17    165.94 o 
   0   6  15     1019.72      877.56    214.47 o 
   2   6  15      204.65       -0.77    154.94 o 
   4   6  15     1749.97     1744.39    206.22 o 
   6   6  15       29.13      367.33    176.50 o 
   8   6  15      123.53       85.74    225.45 o 
  10   6  15     1008.68      849.76    157.98 o 
  12   6  15      150.64      140.41    248.99 o 
  14   6  15        0.35     -276.09    208.10 o 
  16   6  15       53.02     -259.27    200.56 o 
 -17   7  15     1156.00     1203.10    249.23 o 
 -15   7  15      756.18      822.13    294.88 o 
 -13   7  15     1041.53      991.64    224.68 o 
 -11   7  15     2277.28     2094.85    311.18 o 
  -9   7  15     4867.06     4986.16    273.39 o 
  -7   7  15      135.73       92.30    186.77 o 
  -5   7  15     2278.53     2434.79    241.77 o 
  -3   7  15     2365.70     2777.31    249.08 o 
  -1   7  15     2789.05     2836.77    178.60 o 
   1   7  15     1878.17     2231.27    204.68 o 
   3   7  15      474.10      349.01    172.31 o 
   5   7  15     6547.80     7304.61    322.62 o 
   7   7  15     1301.51     1351.42    192.56 o 
   9   7  15     1637.81     1880.05    233.88 o 
  11   7  15      931.66      951.68    254.20 o 
  13   7  15      102.77      511.28    253.68 o 
  15   7  15      538.40      176.01    272.41 o 
 -14   8  15       17.12       74.25    269.86 o 
 -12   8  15        6.05       29.38    214.67 o 
 -10   8  15      197.25      382.04    219.56 o 
  -8   8  15       11.49      -94.99    364.39 o 
  -6   8  15     1426.99     1321.91    260.41 o 
  -4   8  15      154.64      542.49    208.53 o 
  -2   8  15     1069.53     1039.20    330.45 o 
   0   8  15      351.92      438.63    246.50 o 
   2   8  15     2038.17     1700.03    263.35 o 
   4   8  15       41.01      281.77    228.82 o 
   6   8  15       56.54     -260.00    216.09 o 
   8   8  15       80.34     -241.77    208.80 o 
  10   8  15      223.40       87.33    232.44 o 
  12   8  15        1.10       63.73    339.25 o 
 -11   9  15       95.23       -7.58    227.46 o 
  -9   9  15      168.38      354.13    229.16 o 
  -7   9  15      168.79     -136.35    218.62 o 
  -5   9  15      177.49      250.15    213.31 o 
  -3   9  15      711.93      887.59    266.72 o 
  -1   9  15       12.26        2.40    379.54 o 
   1   9  15     1237.65     1007.15    278.97 o 
   3   9  15     2184.82     2607.28    410.97 o 
   5   9  15     2815.53     3057.93    387.43 o 
   7   9  15     2126.84     1948.29    296.78 o 
   9   9  15     2592.55     2350.65    321.28 o 
  -8  10  15       62.85       63.36    240.90 o 
  -6  10  15       10.74      205.51    245.33 o 
  -4  10  15      423.94      402.19    269.81 o 
  -2  10  15      112.83      346.74    281.45 o 
   0  10  15      261.28      438.80    334.02 o 
   2  10  15       47.45      286.41    258.11 o 
   4  10  15      228.13      582.41    537.57 o 
   6  10  15      294.15      522.05    396.23 o 
 -22   0  16       38.03     -200.00    680.37 o 
 -20   0  16      634.63      526.71    425.84 o 
 -18   0  16     1668.30     1820.32    221.46 o 
 -16   0  16      266.64      252.33    155.80 o 
 -14   0  16      506.39      480.94    132.00 o 
 -12   0  16    10269.36     9572.13    268.14 o 
 -10   0  16     1749.40     1853.27    288.01 o 
  -8   0  16     4805.60     4991.95    403.06 o 
  -6   0  16    31975.16    30353.28    483.07 o 
  -4   0  16     8951.80     9645.96    230.57 o 
  -2   0  16    14274.08    13229.57    311.54 o 
   0   0  16     2384.54     2608.63    171.44 o 
   2   0  16     3060.37     3559.23    157.93 o 
   4   0  16    14923.96    14681.63    427.14 o 
   6   0  16     1139.96     1230.52    148.61 o 
   8   0  16      261.98      374.94    136.46 o 
  10   0  16       27.99      285.14    174.74 o 
  12   0  16     7252.23     7325.87    342.72 o 
  14   0  16     1507.06     1021.95    229.78 o 
  16   0  16     2120.32     2029.32    309.16 o 
  18   0  16     7009.76     8334.47    725.99 o 
  20   0  16     1478.64     1078.07    409.36 o 
 -21   1  16       45.97      -42.52    162.67 o 
 -19   1  16      231.65       43.59    156.39 o 
 -17   1  16      311.83      441.45    128.77 o 
 -15   1  16      207.62      174.64    107.55 o 
 -13   1  16      842.52      716.52     97.29 o 
 -11   1  16      745.01      732.98     93.44 o 
  -9   1  16      173.04      163.30     88.31 o 
  -7   1  16      761.25      811.52    114.76 o 
  -5   1  16     4089.25     4122.84    161.56 o 
  -3   1  16     2313.59     2605.87     99.99 o 
  -1   1  16     3164.72     3554.90    116.85 o 
   1   1  16       14.52       71.83     76.82 o 
   3   1  16     2165.78     2320.95    103.22 o 
   5   1  16      135.62        4.86     77.24 o 
   7   1  16      543.79      340.60     95.71 o 
   9   1  16      391.53      196.84    116.44 o 
  11   1  16      933.03      896.78    131.14 o 
  13   1  16       11.08      -17.77    119.72 o 
  15   1  16      492.07      440.82    138.26 o 
  17   1  16        5.85     -104.50    159.17 o 
  19   1  16      213.96      142.62    155.65 o 
 -22   2  16      346.11       77.57    174.17 o 
 -20   2  16     1149.82     1096.00    228.15 o 
 -18   2  16     2302.15     2477.12    185.60 o 
 -16   2  16     7564.16     7652.63    249.88 o 
 -14   2  16     8278.34     7816.72    256.58 o 
 -12   2  16    12244.13    11377.13    286.50 o 
 -10   2  16     5317.26     5776.17    194.18 o 
  -8   2  16     8496.68     8097.44    213.97 o 
  -6   2  16     7567.41     7188.77    180.19 o 
  -4   2  16     2421.50     2950.69    128.38 o 
  -2   2  16    10396.99     9757.78    161.65 o 
   0   2  16      165.87      135.36     72.48 o 
   2   2  16      789.61      863.48     86.09 o 
   4   2  16      248.81      301.67     78.43 o 
   6   2  16      903.57      700.08    111.55 o 
   8   2  16     4481.84     4646.14    199.00 o 
  10   2  16       39.35       21.93     98.75 o 
  12   2  16     1324.80     1326.19    143.62 o 
  14   2  16      454.73      389.46    154.59 o 
  16   2  16       12.43     -110.72    131.79 o 
  18   2  16     1102.88     1097.58    173.77 o 
 -21   3  16        4.57     -120.29    181.86 o 
 -19   3  16      399.98      288.16    151.61 o 
 -17   3  16     2178.21     2495.58    188.73 o 
 -15   3  16      380.27      354.98    139.76 o 
 -13   3  16     3383.47     3247.49    178.98 o 
 -11   3  16      100.28       83.48    131.48 o 
  -9   3  16        7.83      -21.43    102.28 o 
  -7   3  16     2639.44     2249.38    124.65 o 
  -5   3  16     2324.99     2383.98    126.56 o 
  -3   3  16      232.73      291.48     85.21 o 
  -1   3  16     5167.64     5065.28    156.78 o 
   1   3  16     3167.03     3277.67    113.64 o 
   3   3  16      294.21      226.98     83.52 o 
   5   3  16      213.84       -5.34    101.74 o 
   7   3  16      472.82      475.40    105.34 o 
   9   3  16      153.38      130.69     96.95 o 
  11   3  16      870.35     1082.09    126.39 o 
  13   3  16      275.46      163.41    115.52 o 
  15   3  16      947.08      497.70    140.31 o 
  17   3  16      503.04      396.04    154.98 o 
  19   3  16       72.61       47.78    185.12 o 
 -20   4  16      173.55      387.08    193.22 o 
 -18   4  16       13.86     -245.29    170.82 o 
 -16   4  16        7.40      167.79    142.16 o 
 -14   4  16     3420.59     3519.71    199.34 o 
 -12   4  16      642.83      627.19    148.42 o 
 -10   4  16     1843.66     2040.81    170.50 o 
  -8   4  16    11838.50    10701.80    406.11 o 
  -6   4  16     2353.18     2233.19    126.21 o 
  -4   4  16      792.56     1072.07    109.62 o 
  -2   4  16     4224.14     4058.96    172.05 o 
   0   4  16     6715.78     6499.54    185.24 o 
   2   4  16      444.03      376.00    102.50 o 
   4   4  16       36.65       13.70    129.39 o 
   6   4  16     5012.80     5161.77    167.19 o 
   8   4  16     8069.69     7472.39    249.27 o 
  10   4  16     1960.18     1882.37    148.54 o 
  12   4  16      654.00      504.74    140.49 o 
  14   4  16     2272.01     2297.51    163.67 o 
  16   4  16     2644.20     2989.85    240.48 o 
  18   4  16     1044.40     1029.29    214.72 o 
 -19   5  16      442.77      470.03    206.19 o 
 -17   5  16      654.08     1058.63    203.61 o 
 -15   5  16       54.52     -203.20    161.35 o 
 -13   5  16     3628.40     3967.76    317.37 o 
 -11   5  16      178.82      437.70    175.18 o 
  -9   5  16        2.32      116.73    150.38 o 
  -7   5  16     1185.39      980.74    166.89 o 
  -5   5  16     3988.98     4214.91    165.19 o 
  -3   5  16      152.67      252.58    105.52 o 
  -1   5  16     1255.46     1111.21    175.23 o 
   1   5  16     7044.39     7268.55    243.20 o 
   3   5  16     1890.55     2037.37    198.65 o 
   5   5  16     3280.71     2796.61    198.97 o 
   7   5  16     2086.89     2330.63    242.25 o 
   9   5  16       66.43     -191.79    127.86 o 
  11   5  16      872.22      938.07    132.56 o 
  13   5  16     1694.31     1821.08    156.55 o 
  15   5  16      461.57      521.36    162.26 o 
  17   5  16        4.12      -96.25    180.47 o 
 -18   6  16     1600.58     2129.42    281.32 o 
 -16   6  16      972.19      938.44    299.96 o 
 -14   6  16     3887.80     3534.86    320.60 o 
 -12   6  16      212.03      -86.01    271.71 o 
 -10   6  16      316.42      140.12    164.84 o 
  -8   6  16      111.02      282.11    162.28 o 
  -6   6  16      765.19      532.42    158.30 o 
  -4   6  16     5804.63     6453.96    309.16 o 
  -2   6  16      969.95      929.40    166.99 o 
   0   6  16     3616.20     4337.71    358.55 o 
   2   6  16      232.99      249.11    156.93 o 
   4   6  16     2460.33     2689.77    223.34 o 
   6   6  16     7005.12     6716.61    307.83 o 
   8   6  16        8.11      -56.52    154.51 o 
  10   6  16      912.47     1238.42    174.42 o 
  12   6  16       18.43     -218.89    201.23 o 
  14   6  16       96.73       18.84    199.09 o 
  16   6  16      237.62      121.18    282.49 o 
 -17   7  16       45.69      410.95    237.41 o 
 -15   7  16      329.41        6.16    204.90 o 
 -13   7  16      181.29       84.01    172.96 o 
 -11   7  16        2.14     -198.99    162.28 o 
  -9   7  16      292.66      323.00    168.08 o 
  -7   7  16     1494.67     1501.55    228.79 o 
  -5   7  16      634.18      950.16    208.93 o 
  -3   7  16     1018.87      894.22    246.36 o 
  -1   7  16      520.27      759.12    164.01 o 
   1   7  16     1752.61     2042.97    211.23 o 
   3   7  16        0.94      160.37    173.68 o 
   5   7  16     1360.96      795.29    198.39 o 
   7   7  16      164.55      412.69    170.59 o 
   9   7  16      215.38      277.99    169.66 o 
  11   7  16      405.97      190.04    230.27 o 
  13   7  16      719.98      695.33    268.26 o 
 -14   8  16      913.43     1038.90    263.00 o 
 -12   8  16      342.87      564.63    234.83 o 
 -10   8  16      679.27      432.55    231.01 o 
  -8   8  16       49.56      128.04    209.76 o 
  -6   8  16      204.78      123.87    206.06 o 
  -4   8  16     2333.27     2821.25    272.30 o 
  -2   8  16      171.08       76.63    233.04 o 
   0   8  16     3349.04     4389.73    459.83 o 
   2   8  16     2282.41     2386.92    287.19 o 
   4   8  16     5604.21     6059.31    374.96 o 
   6   8  16     5776.68     5989.60    460.99 o 
   8   8  16      701.51      816.22    254.44 o 
  10   8  16     4536.50     5576.44    393.12 o 
  12   8  16     1046.14      364.89    293.30 o 
 -11   9  16      628.33      366.41    312.62 o 
  -9   9  16        6.23      -94.42    215.39 o 
  -7   9  16      161.99      366.52    232.82 o 
  -5   9  16     1790.22     1996.82    271.56 o 
  -3   9  16      494.64      447.39    312.58 o 
  -1   9  16       72.66      -47.44    243.63 o 
   1   9  16       90.53     -343.06    231.01 o 
   3   9  16       57.10      219.28    324.43 o 
   5   9  16       25.64     -214.24    442.16 o 
   7   9  16      337.64      630.33    272.12 o 
   9   9  16      411.75      864.90    470.37 o 
  -6  10  16        5.20     -339.26    226.17 o 
  -4  10  16       18.12       22.43    265.16 o 
  -2  10  16      801.02     1170.45    463.92 o 
   0  10  16     2106.47     1921.30    344.89 o 
   2  10  16      751.44     1017.05    522.26 o 
   4  10  16     2437.10     2454.17    679.15 o 
 -21   1  17      812.69      698.93    185.50 o 
 -19   1  17      396.22      546.22    165.12 o 
 -17   1  17     6223.30     6712.65    286.33 o 
 -15   1  17     1323.70     1350.36    148.46 o 
 -13   1  17       16.26      115.78    102.14 o 
 -11   1  17    21355.40    20647.59    277.41 o 
  -9   1  17     8836.13     9098.28    212.70 o 
  -7   1  17     6804.03     6755.87    181.59 o 
  -5   1  17     2235.66     2195.00    133.95 o 
  -3   1  17     4089.81     4583.84    125.15 o 
  -1   1  17     6292.73     5886.39    146.33 o 
   1   1  17     1035.73      801.75     90.83 o 
   3   1  17      681.90      705.06     85.03 o 
   5   1  17      417.69      293.51     85.01 o 
   7   1  17     5176.39     5348.53    179.92 o 
   9   1  17      430.53      509.49    137.80 o 
  11   1  17       15.80      119.66    125.78 o 
  13   1  17    13504.62    13236.26    300.96 o 
  15   1  17      278.68       79.22    136.01 o 
  17   1  17     1138.78     1646.26    179.86 o 
  19   1  17      936.97      867.06    176.20 o 
 -20   2  17        7.72       -4.30    160.05 o 
 -18   2  17      557.62      466.98    145.81 o 
 -16   2  17       13.08      144.06    129.91 o 
 -14   2  17        8.12     -158.47    118.13 o 
 -12   2  17     3206.65     2962.86    188.80 o 
 -10   2  17      138.63       94.52    117.30 o 
  -8   2  17     1635.81     1813.93    169.45 o 
  -6   2  17     5774.90     5681.67    167.17 o 
  -4   2  17        0.22       39.18     89.10 o 
  -2   2  17        0.35      -13.28     86.31 o 
   0   2  17      984.43     1067.32     89.03 o 
   2   2  17     1094.06     1049.69     92.20 o 
   4   2  17      702.40      668.86     88.39 o 
   6   2  17      156.28      314.30    106.96 o 
   8   2  17      182.21      -12.30     91.39 o 
  10   2  17     1149.94     1114.04    123.36 o 
  12   2  17      592.38      618.57    132.12 o 
  14   2  17     1952.71     1937.76    189.42 o 
  16   2  17       34.63     -121.26    137.22 o 
  18   2  17        0.86      -86.34    159.66 o 
 -21   3  17      208.25      206.04    193.67 o 
 -19   3  17      126.79      -51.83    143.49 o 
 -17   3  17      500.38      226.97    143.27 o 
 -15   3  17     1439.16     1784.05    168.19 o 
 -13   3  17     7612.25     7073.91    331.24 o 
 -11   3  17     8956.77     8501.27    266.44 o 
  -9   3  17     1092.73     1338.66    163.50 o 
  -7   3  17     3692.98     3481.18    201.47 o 
  -5   3  17     3442.80     3750.54    147.16 o 
  -3   3  17      332.45      249.01     91.65 o 
  -1   3  17      287.59      224.20     94.28 o 
   1   3  17       74.43      292.41     95.25 o 
   3   3  17      135.97       91.05     81.10 o 
   5   3  17      262.59      201.76    132.23 o 
   7   3  17     1988.56     2153.54    134.12 o 
   9   3  17     2339.76     2282.26    205.30 o 
  11   3  17     3213.96     3562.66    166.08 o 
  13   3  17     4158.58     4157.45    205.43 o 
  15   3  17     3447.51     3565.83    198.14 o 
  17   3  17     2066.45     2218.54    191.11 o 
 -20   4  17      441.79      343.14    180.90 o 
 -18   4  17      242.13       50.85    159.18 o 
 -16   4  17     1141.22     1462.59    173.89 o 
 -14   4  17      148.43      298.80    151.09 o 
 -12   4  17       42.21      -69.16    145.38 o 
 -10   4  17     1237.50     1075.38    171.55 o 
  -8   4  17        0.49       40.98    126.57 o 
  -6   4  17     5988.20     5681.35    173.01 o 
  -4   4  17      291.32      266.70     99.97 o 
  -2   4  17      640.73      901.42    130.09 o 
   0   4  17     5288.78     5559.31    178.95 o 
   2   4  17     1155.48     1103.52    119.39 o 
   4   4  17        0.81      -83.60    134.06 o 
   6   4  17      552.92      479.75    129.74 o 
   8   4  17     6096.45     6330.58    207.81 o 
  10   4  17     2761.26     2548.12    154.53 o 
  12   4  17     1426.67     1594.48    149.03 o 
  14   4  17      737.22     1007.10    153.24 o 
  16   4  17      320.25      287.98    163.82 o 
  18   4  17        6.82     -272.91    181.94 o 
 -19   5  17     2390.49     2766.00    240.20 o 
 -17   5  17      256.78      221.48    186.05 o 
 -15   5  17       41.13      -21.36    172.19 o 
 -13   5  17     1302.29     1448.86    199.98 o 
 -11   5  17     1670.29     1439.55    193.70 o 
  -9   5  17     2967.26     3060.15    202.30 o 
  -7   5  17     1498.60     1381.79    160.84 o 
  -5   5  17     8069.39     7610.42    249.36 o 
  -3   5  17     1516.20     1569.94    135.82 o 
  -1   5  17      434.56      209.05    105.96 o 
   1   5  17    14601.36    14384.49    327.54 o 
   3   5  17     2929.82     2897.64    221.15 o 
   5   5  17     1034.71     1070.53    169.70 o 
   7   5  17       60.99       12.54    129.85 o 
   9   5  17       26.04      146.03    140.25 o 
  11   5  17     1050.90      921.65    209.26 o 
  13   5  17       10.96      109.01    148.59 o 
  15   5  17      165.71       58.55    253.57 o 
  17   5  17       16.84     -209.69    198.52 o 
 -18   6  17      964.30     1197.28    340.43 o 
 -16   6  17     1147.85     1109.66    219.43 o 
 -14   6  17      617.12      628.39    200.60 o 
 -12   6  17       59.13      121.12    168.32 o 
 -10   6  17      100.24      -27.30    157.97 o 
  -8   6  17       46.96       37.90    157.80 o 
  -6   6  17     2403.65     2508.60    270.60 o 
  -4   6  17     3047.42     2645.07    247.05 o 
  -2   6  17     1984.44     2080.51    163.31 o 
   0   6  17      300.43      471.85    158.79 o 
   2   6  17       20.64     -112.33    150.43 o 
   4   6  17       22.47      -61.25    168.51 o 
   6   6  17       16.68      180.29    182.98 o 
   8   6  17     1123.10      792.56    179.25 o 
  10   6  17      508.28      312.32    156.68 o 
  12   6  17        2.98       92.16    167.26 o 
  14   6  17      137.59     -247.45    200.77 o 
 -15   7  17       18.60       36.35    188.15 o 
 -13   7  17      205.94      261.04    192.21 o 
 -11   7  17        6.12     -139.75    165.59 o 
  -9   7  17     1444.13     1537.80    213.27 o 
  -7   7  17      281.91      241.26    202.82 o 
  -5   7  17      130.59     -127.74    185.49 o 
  -3   7  17      983.50     1398.35    225.05 o 
  -1   7  17     1290.92     1184.34    260.05 o 
   1   7  17     8983.88     9246.54    344.82 o 
   3   7  17     2929.60     2693.00    242.77 o 
   5   7  17     4152.51     5167.84    332.84 o 
   7   7  17     1024.50      912.08    191.33 o 
   9   7  17     1083.15      834.14    194.76 o 
  11   7  17     2468.76     2400.13    306.96 o 
  13   7  17      415.27      686.72    264.99 o 
 -14   8  17       50.68       33.88    320.22 o 
 -12   8  17      450.51      270.48    323.17 o 
 -10   8  17       55.36      295.24    227.52 o 
  -8   8  17     1541.60     1389.97    264.81 o 
  -6   8  17      731.32      878.98    238.24 o 
  -4   8  17       49.68      -83.05    191.52 o 
  -2   8  17      596.90     1085.84    292.88 o 
   0   8  17      150.21      150.95    238.88 o 
   2   8  17        7.19      137.75    224.45 o 
   4   8  17      196.77      131.84    280.12 o 
   6   8  17        0.06     -329.84    224.89 o 
   8   8  17      435.74      430.95    240.22 o 
  10   8  17      989.61     1047.70    273.26 o 
 -11   9  17       94.23      449.89    260.65 o 
  -9   9  17      205.31      -18.20    242.24 o 
  -7   9  17      283.00      -45.07    221.22 o 
  -5   9  17     1073.34      923.44    250.23 o 
  -3   9  17     1001.01     1222.65    295.69 o 
  -1   9  17     2369.53     2569.08    384.17 o 
   1   9  17     3179.36     3610.69    368.55 o 
   3   9  17     1268.87     1601.04    482.50 o 
   5   9  17     3005.25     3269.75    346.03 o 
   7   9  17     1873.64     2138.78    312.98 o 
  -4  10  17      367.26      442.16    295.59 o 
  -2  10  17        2.12       70.26    284.79 o 
   0  10  17      258.28       21.79    280.10 o 
   2  10  17       54.93      202.20    264.54 o 
 -20   0  18     1680.98     1747.07    379.63 o 
 -18   0  18      415.42      446.14    300.45 o 
 -16   0  18     5603.28     5694.55    460.04 o 
 -14   0  18     2706.01     2561.29    185.15 o 
 -12   0  18    12310.20    12420.18    344.61 o 
 -10   0  18     1814.31     1848.60    211.32 o 
  -8   0  18      109.20        3.75    128.27 o 
  -6   0  18     7279.69     7135.29    255.65 o 
  -4   0  18      723.23      456.58    115.62 o 
  -2   0  18     5946.96     6311.26    249.00 o 
   0   0  18      257.16      136.47    112.13 o 
   2   0  18      460.14      645.33    187.83 o 
   4   0  18     4478.49     4332.94    214.77 o 
   6   0  18     6766.82     6454.30    252.40 o 
   8   0  18    10975.52    11125.79    388.62 o 
  10   0  18     9717.33     8680.04    371.39 o 
  12   0  18      348.23      742.00    213.34 o 
  14   0  18      729.21      874.40    345.59 o 
  16   0  18     1725.41     2392.27    288.26 o 
  18   0  18     3732.76     4802.24    600.59 o 
 -21   1  18     2316.10     2460.33    326.57 o 
 -19   1  18      700.39      368.27    180.66 o 
 -17   1  18      943.82      828.63    164.69 o 
 -15   1  18       96.87      243.07    125.47 o 
 -13   1  18      366.31      503.86    125.57 o 
 -11   1  18      113.24      -18.89    109.85 o 
  -9   1  18     1215.31     1159.16    127.20 o 
  -7   1  18      181.05      231.80     91.43 o 
  -5   1  18       65.88       19.30     77.62 o 
  -3   1  18      101.90       51.80     72.23 o 
  -1   1  18     3020.88     3103.73    123.02 o 
   1   1  18      890.34      859.61     95.52 o 
   3   1  18     2275.98     2511.51    112.02 o 
   5   1  18      120.69      166.84     89.00 o 
   7   1  18      530.57      325.21     98.72 o 
   9   1  18     1413.99     1188.04    129.51 o 
  11   1  18     3555.42     2801.10    184.80 o 
  13   1  18     1058.94     1222.70    165.29 o 
  15   1  18      994.18     1035.61    170.32 o 
  17   1  18        2.20       28.04    166.37 o 
  19   1  18       29.63      -25.97    170.52 o 
 -20   2  18       28.05       90.05    218.70 o 
 -18   2  18      199.22      137.64    141.08 o 
 -16   2  18     5439.26     5796.88    233.33 o 
 -14   2  18     3881.24     3604.30    192.87 o 
 -12   2  18    11000.91    10779.67    316.20 o 
 -10   2  18     4487.74     4234.06    181.92 o 
  -8   2  18     2047.01     1879.11    142.25 o 
  -6   2  18    11464.23    10460.89    260.90 o 
  -4   2  18       14.88      132.70     94.65 o 
  -2   2  18      119.97      175.20     97.91 o 
   0   2  18       13.08        7.05     75.49 o 
   2   2  18      526.16      523.95     88.08 o 
   4   2  18     1739.00     1811.75    107.25 o 
   6   2  18       46.04       13.42    103.57 o 
   8   2  18     6765.78     6773.86    204.57 o 
  10   2  18     6140.75     6378.32    225.15 o 
  12   2  18     3673.66     3560.76    188.12 o 
  14   2  18     1809.66     1601.52    166.36 o 
  16   2  18     1688.33     1833.86    183.38 o 
  18   2  18      876.74      913.22    175.42 o 
 -19   3  18      141.52     -119.23    145.77 o 
 -17   3  18      439.51      346.21    149.67 o 
 -15   3  18      572.66      620.87    146.47 o 
 -13   3  18      101.44      141.06    141.68 o 
 -11   3  18     1421.17     1461.39    164.26 o 
  -9   3  18     4492.45     4219.11    223.45 o 
  -7   3  18      114.71      -32.34     96.21 o 
  -5   3  18      774.77      643.86    108.79 o 
  -3   3  18     1026.69      983.12    111.15 o 
  -1   3  18     1289.66     1245.55    117.27 o 
   1   3  18     2222.51     2267.93    138.97 o 
   3   3  18     1877.57     1857.95    128.62 o 
   5   3  18      398.69      497.09    114.14 o 
   7   3  18     7345.28     7852.44    203.08 o 
   9   3  18     1796.77     1770.11    134.44 o 
  11   3  18     3441.51     3583.21    170.23 o 
  13   3  18     1707.70     1351.70    156.92 o 
  15   3  18       12.70      145.01    139.64 o 
  17   3  18      190.11       96.18    143.49 o 
 -20   4  18      194.20      257.09    179.52 o 
 -18   4  18     1722.30      979.04    186.28 o 
 -16   4  18     2633.61     2367.65    209.70 o 
 -14   4  18     2139.20     2195.85    205.94 o 
 -12   4  18      111.58     -116.46    136.53 o 
 -10   4  18      750.81     1055.01    160.80 o 
  -8   4  18     3136.27     2860.42    187.04 o 
  -6   4  18     2180.46     2103.07    130.82 o 
  -4   4  18     5431.27     4996.38    168.09 o 
  -2   4  18     1578.54     1497.20    131.42 o 
   0   4  18      421.13      484.48    112.15 o 
   2   4  18      548.40      349.98    107.98 o 
   4   4  18      939.34     1095.23    174.08 o 
   6   4  18     3308.46     3160.26    190.28 o 
   8   4  18      413.54      333.34    142.27 o 
  10   4  18      113.68      -24.78    121.61 o 
  12   4  18      160.90       -1.35    115.17 o 
  14   4  18      463.84      199.94    139.58 o 
  16   4  18     2040.87     2026.69    205.42 o 
 -19   5  18       52.86      -78.21    188.53 o 
 -17   5  18     1073.76     1223.58    223.23 o 
 -15   5  18        0.05       53.83    174.09 o 
 -13   5  18        0.09      135.49    168.93 o 
 -11   5  18      223.95       12.19    142.78 o 
  -9   5  18     1045.08     1234.35    165.23 o 
  -7   5  18       68.72       29.71    130.64 o 
  -5   5  18     1776.92     1757.18    168.14 o 
  -3   5  18     6589.53     6615.73    193.32 o 
  -1   5  18     1736.19     1606.24    214.16 o 
   1   5  18      684.74      667.55    169.26 o 
   3   5  18       54.83      -79.27    179.58 o 
   5   5  18      434.92      585.90    159.01 o 
   7   5  18      147.41      379.55    146.28 o 
   9   5  18      171.21      146.56    144.42 o 
  11   5  18      532.46      515.45    158.98 o 
  13   5  18       18.62     -103.13    198.89 o 
  15   5  18      118.05      183.28    363.18 o 
 -16   6  18       23.82      -19.38    190.64 o 
 -14   6  18      762.65      865.25    203.61 o 
 -12   6  18       45.24      165.53    172.41 o 
 -10   6  18     1007.75     1171.31    206.22 o 
  -8   6  18     2359.83     2379.75    219.95 o 
  -6   6  18      114.78       41.96    158.57 o 
  -4   6  18     7904.85     7720.73    512.47 o 
  -2   6  18     5155.18     5448.55    218.75 o 
   0   6  18     2515.88     3044.49    223.38 o 
   2   6  18     1577.33     1593.91    204.74 o 
   4   6  18     1564.07     1376.15    205.11 o 
   6   6  18     6159.81     6476.15    282.76 o 
   8   6  18     1194.99     1030.81    171.14 o 
  10   6  18     1808.32     1602.75    189.13 o 
  12   6  18       78.03       88.68    175.40 o 
  14   6  18        7.69      293.04    302.95 o 
 -15   7  18      837.73      879.56    395.52 o 
 -13   7  18       10.14      267.83    190.46 o 
 -11   7  18      278.71      162.45    176.79 o 
  -9   7  18     1165.99     1029.18    204.35 o 
  -7   7  18     1617.82     1082.79    231.49 o 
  -5   7  18      458.84      274.69    207.92 o 
  -3   7  18      204.52      180.28    195.07 o 
  -1   7  18       59.34       73.97    219.98 o 
   1   7  18      286.60      207.35    179.63 o 
   3   7  18       91.19      306.89    187.62 o 
   5   7  18     2695.08     2484.87    377.97 o 
   7   7  18      900.98     1057.78    200.66 o 
   9   7  18      821.08      998.59    196.37 o 
  11   7  18      512.59      754.66    237.43 o 
  13   7  18        0.36      416.02    262.38 o 
 -12   8  18        7.33     -171.35    222.83 o 
 -10   8  18      129.96      138.70    220.39 o 
  -8   8  18      434.95      587.37    230.97 o 
  -6   8  18      174.61      119.66    208.04 o 
  -4   8  18     3485.47     3841.50    309.85 o 
  -2   8  18      995.50      850.22    274.74 o 
   0   8  18     2937.58     2686.04    462.06 o 
   2   8  18     3542.25     3433.46    319.36 o 
   4   8  18     1611.98     1406.09    279.76 o 
   6   8  18     1743.50     2110.37    313.23 o 
   8   8  18      138.41      411.56    249.00 o 
  10   8  18      356.27      699.55    274.51 o 
  -9   9  18       59.69      343.77    251.35 o 
  -7   9  18      200.82      327.97    244.49 o 
  -5   9  18      165.93      171.79    272.03 o 
  -3   9  18      249.40      293.21    267.26 o 
  -1   9  18       10.84      325.93    272.77 o 
   1   9  18        9.07      -67.57    242.23 o 
   3   9  18       60.06      413.51    361.56 o 
   5   9  18      290.03      327.84    281.19 o 
   7   9  18       51.13     -121.70    249.50 o 
 -21   1  19     2182.26     2784.29    301.93 o 
 -19   1  19     1564.36     1951.76    267.30 o 
 -17   1  19     2389.68     2652.94    232.25 o 
 -15   1  19     5624.47     5918.67    286.77 o 
 -13   1  19     1715.37     1693.09    194.89 o 
 -11   1  19     7461.08     7146.64    219.19 o 
  -9   1  19      292.25      273.96    100.36 o 
  -7   1  19     2569.08     2779.47    155.86 o 
  -5   1  19      179.49       54.26     96.13 o 
  -3   1  19       47.28      -66.28     73.71 o 
  -1   1  19     1724.60     1930.98    111.60 o 
   1   1  19     9019.72     9128.35    186.34 o 
   3   1  19     3319.11     3480.00    168.15 o 
   5   1  19     7755.61     7321.00    173.01 o 
   7   1  19     1051.00     1243.56    163.35 o 
   9   1  19     2315.43     2214.19    171.13 o 
  11   1  19     2471.12     2655.30    223.05 o 
  13   1  19     7518.06     7527.52    267.30 o 
  15   1  19     1010.37      944.10    174.52 o 
  17   1  19      484.63      335.70    172.37 o 
 -20   2  19       50.01     -100.83    164.35 o 
 -18   2  19     1380.98     1422.20    172.70 o 
 -16   2  19        8.23       -6.89    130.31 o 
 -14   2  19      982.82      909.92    163.09 o 
 -12   2  19       67.17      237.30    138.47 o 
 -10   2  19     6311.24     6427.19    215.06 o 
  -8   2  19     1527.63     1602.41    141.35 o 
  -6   2  19     1070.47     1001.57    125.73 o 
  -4   2  19      520.44      485.63    105.92 o 
  -2   2  19     1222.03     1386.80    119.04 o 
   0   2  19     1930.32     1800.37    126.91 o 
   2   2  19     1634.69     1636.55    125.14 o 
   4   2  19    11486.22    10992.11    202.15 o 
   6   2  19     1760.16     1752.46    138.28 o 
   8   2  19      531.09      533.39    123.18 o 
  10   2  19     1112.82     1217.96    142.75 o 
  12   2  19      547.97      473.41    136.44 o 
  14   2  19      452.35      522.84    149.53 o 
  16   2  19      349.00      361.57    157.30 o 
  18   2  19      218.19       14.97    160.88 o 
 -19   3  19     1509.48     1691.06    191.36 o 
 -17   3  19      220.70      220.24    145.60 o 
 -15   3  19     2687.55     3095.89    214.74 o 
 -13   3  19     3564.71     3881.09    222.45 o 
 -11   3  19     1372.24     1229.36    165.07 o 
  -9   3  19     3905.70     3636.17    196.81 o 
  -7   3  19     5763.13     5547.50    193.75 o 
  -5   3  19       10.25       20.81     98.94 o 
  -3   3  19       51.39      -88.70     96.25 o 
  -1   3  19     1904.71     2157.05    132.89 o 
   1   3  19     7936.94     7772.22    194.60 o 
   3   3  19     8577.44     8708.63    241.69 o 
   5   3  19       37.60       10.27    148.43 o 
   7   3  19     1223.82     1408.83    138.72 o 
   9   3  19     6626.46     6696.56    203.62 o 
  11   3  19     2674.80     2770.35    280.98 o 
  13   3  19     2767.04     3429.07    194.29 o 
  15   3  19     1267.68     1540.23    175.67 o 
  17   3  19      666.84      738.74    170.15 o 
 -18   4  19       83.10      -36.20    164.13 o 
 -16   4  19        6.33      115.46    160.36 o 
 -14   4  19      449.84      231.52    152.68 o 
 -12   4  19      410.62      311.04    150.40 o 
 -10   4  19      661.10      649.67    219.27 o 
  -8   4  19      408.18      565.66    146.78 o 
  -6   4  19     3496.22     3551.10    165.65 o 
  -4   4  19     1019.07      771.65    117.87 o 
  -2   4  19     4744.77     4825.19    168.90 o 
   0   4  19      337.17      491.11    113.93 o 
   2   4  19      603.90      527.55    152.70 o 
   4   4  19      403.13      253.96    145.47 o 
   6   4  19     1320.55     1474.22    188.58 o 
   8   4  19      491.56      317.85    142.86 o 
  10   4  19      314.88      608.72    158.84 o 
  12   4  19        9.39     -206.66    140.15 o 
  14   4  19      400.05      451.25    181.24 o 
  16   4  19       82.66      319.69    213.89 o 
 -17   5  19       44.22      174.82    190.55 o 
 -15   5  19      278.08       19.59    177.41 o 
 -13   5  19     3340.98     3265.12    247.95 o 
 -11   5  19       10.76        7.20    170.55 o 
  -9   5  19     1358.28     1458.81    178.55 o 
  -7   5  19     2486.94     2315.57    186.46 o 
  -5   5  19      998.13      929.01    155.16 o 
  -3   5  19     1300.47     1571.45    131.78 o 
  -1   5  19      614.24      668.71    145.07 o 
   1   5  19     5911.32     5776.77    274.87 o 
   3   5  19      369.88      560.39    175.49 o 
   5   5  19      212.82      446.19    160.64 o 
   7   5  19      909.76      814.54    159.95 o 
   9   5  19      374.30      226.47    152.35 o 
  11   5  19     1696.68     1631.07    190.18 o 
  13   5  19       14.47     -176.91    175.58 o 
  15   5  19       65.03      -56.36    245.26 o 
 -16   6  19      141.58     -141.43    192.10 o 
 -14   6  19      435.56      526.44    195.90 o 
 -12   6  19     1875.17     1854.03    294.39 o 
 -10   6  19      910.05      767.39    200.45 o 
  -8   6  19       43.73      -55.98    157.56 o 
  -6   6  19     2948.85     3119.56    237.00 o 
  -4   6  19     2034.38     2315.00    244.59 o 
  -2   6  19      846.84      757.61    154.64 o 
   0   6  19     2901.28     2605.28    266.05 o 
   2   6  19       14.75     -177.61    179.99 o 
   4   6  19      638.87      695.17    193.16 o 
   6   6  19     5292.01     4380.73    252.85 o 
   8   6  19     1711.68     1635.08    186.79 o 
  10   6  19      234.36      102.17    164.51 o 
  12   6  19       22.11      -65.59    165.72 o 
  14   6  19       15.15      327.42    228.33 o 
 -15   7  19       32.39       12.00    205.37 o 
 -13   7  19      427.48      535.59    209.25 o 
 -11   7  19      363.95      314.92    192.93 o 
  -9   7  19     2735.98     2563.91    247.26 o 
  -7   7  19      106.29      204.59    209.44 o 
  -5   7  19     2212.89     2116.51    257.93 o 
  -3   7  19     7313.62     7538.43    478.07 o 
  -1   7  19     2643.54     2863.26    314.00 o 
   1   7  19     4600.65     5563.05    295.23 o 
   3   7  19      649.29      459.32    192.80 o 
   5   7  19     3458.48     3516.70    275.40 o 
   7   7  19      338.64      453.36    186.40 o 
   9   7  19      236.42      132.16    184.67 o 
  11   7  19      932.40      991.19    242.12 o 
 -12   8  19      107.78      142.53    243.36 o 
 -10   8  19       11.96       87.92    235.85 o 
  -8   8  19      198.32      462.67    233.47 o 
  -6   8  19      102.07     -176.14    207.49 o 
  -4   8  19       77.05       39.06    250.26 o 
  -2   8  19      345.74      382.97    258.98 o 
   0   8  19     1009.51     1175.12    286.83 o 
   2   8  19      166.69      413.96    236.16 o 
   4   8  19      596.45      526.16    204.51 o 
   6   8  19       88.50      242.58    252.87 o 
   8   8  19      167.77      250.32    250.27 o 
  -7   9  19      732.15     1109.81    277.06 o 
  -5   9  19     1759.64     2418.40    347.60 o 
  -3   9  19     2067.26     2169.56    350.85 o 
  -1   9  19     2067.47     1886.11    342.18 o 
   1   9  19     1999.03     2986.65    713.26 o 
   3   9  19      459.52      638.54    394.48 o 
   5   9  19     1635.22     1467.57    412.21 o 
 -20   0  20     1715.77     1518.40    387.35 o 
 -18   0  20     1204.43     1401.50    350.83 o 
 -16   0  20    19933.07    19217.04    731.52 o 
 -14   0  20      645.70      863.91    211.44 o 
 -12   0  20      100.17       -2.00    141.09 o 
 -10   0  20     8070.84     8254.53    371.87 o 
  -8   0  20       40.75       34.64    140.93 o 
  -6   0  20      983.23     1002.03    181.35 o 
  -4   0  20      509.84      753.97    135.27 o 
  -2   0  20     1023.22     1321.05    177.07 o 
   0   0  20     3650.94     3299.61    191.67 o 
   2   0  20     1007.59      955.14    133.78 o 
   4   0  20     1322.59     1296.12    149.86 o 
   6   0  20      120.39      269.33    140.86 o 
   8   0  20     3375.07     4095.07    307.54 o 
  10   0  20       41.07       -4.29    188.67 o 
  12   0  20     2154.52     2203.50    293.43 o 
  14   0  20     2515.42     3014.72    411.62 o 
  16   0  20       31.57      172.72    225.30 o 
 -19   1  20       13.66      209.36    223.66 o 
 -17   1  20      624.63      587.25    277.54 o 
 -15   1  20      384.93      436.47    172.93 o 
 -13   1  20      534.15      358.04    139.62 o 
 -11   1  20      297.07      288.30    118.56 o 
  -9   1  20      146.40      192.04     88.43 o 
  -7   1  20      688.49      575.79    109.95 o 
  -5   1  20     2330.78     2263.79    136.86 o 
  -3   1  20      429.74      357.18     98.41 o 
  -1   1  20      618.07      728.27     99.07 o 
   1   1  20     2962.95     3050.72    139.01 o 
   3   1  20     2765.12     2851.40    143.29 o 
   5   1  20     1856.71     2003.67    121.11 o 
   7   1  20     3283.98     3172.35    323.01 o 
   9   1  20      567.94      692.39    138.02 o 
  11   1  20       26.31       23.26    136.76 o 
  13   1  20      487.44      591.53    158.93 o 
  15   1  20     1153.93     1488.23    193.47 o 
  17   1  20       24.53      -17.84    173.48 o 
 -20   2  20      540.37      465.48    239.34 o 
 -18   2  20      364.00      283.95    163.93 o 
 -16   2  20     4386.25     4989.00    270.51 o 
 -14   2  20      802.62      787.42    160.32 o 
 -12   2  20     2456.30     2351.74    187.61 o 
 -10   2  20     4676.01     5045.92    237.93 o 
  -8   2  20       37.96      -14.49    112.23 o 
  -6   2  20      841.56      647.50    109.89 o 
  -4   2  20      374.70      358.56    107.29 o 
  -2   2  20     1025.32     1419.79    126.38 o 
   0   2  20     3741.16     3543.37    154.17 o 
   2   2  20      794.76      668.56    111.60 o 
   4   2  20    10357.68    10432.84    242.02 o 
   6   2  20    19504.64    18974.25    322.96 o 
   8   2  20    20837.36    20267.97    341.15 o 
  10   2  20     5490.69     5134.08    226.50 o 
  12   2  20     2499.06     2670.51    200.62 o 
  14   2  20     1224.16     1514.22    187.14 o 
  16   2  20      508.87      491.84    173.50 o 
 -19   3  20      111.99      284.45    162.12 o 
 -17   3  20       63.60      207.59    170.02 o 
 -15   3  20     1186.09      826.66    172.00 o 
 -13   3  20     2176.89     2000.88    190.37 o 
 -11   3  20      564.33      754.94    157.32 o 
  -9   3  20      191.85       45.17    135.43 o 
  -7   3  20        8.18       -3.97    100.47 o 
  -5   3  20     1857.86     1490.64    121.09 o 
  -3   3  20      307.94      259.84    105.14 o 
  -1   3  20       64.77      -26.45     98.91 o 
   1   3  20      232.65      217.96    103.21 o 
   3   3  20     1370.85     1427.55    260.28 o 
   5   3  20     1818.12     1742.74    160.19 o 
   7   3  20       65.61      121.16    132.95 o 
   9   3  20       13.67     -201.84    134.56 o 
  11   3  20       69.91        3.57    125.49 o 
  13   3  20      162.20      232.88    141.97 o 
  15   3  20        8.33      -27.80    141.03 o 
 -18   4  20     2903.44     2525.28    231.36 o 
 -16   4  20     1023.65      954.15    186.09 o 
 -14   4  20     1011.48     1229.70    188.63 o 
 -12   4  20     2691.70     2364.20    199.24 o 
 -10   4  20      135.79      284.67    147.68 o 
  -8   4  20       57.19      120.00    136.65 o 
  -6   4  20      452.79      507.17    109.73 o 
  -4   4  20     3766.52     3742.55    192.01 o 
  -2   4  20     2053.89     2048.40    139.01 o 
   0   4  20      463.68      520.85    148.16 o 
   2   4  20      132.28      124.24    143.51 o 
   4   4  20       48.69      175.34    148.92 o 
   6   4  20     1907.63     1732.29    171.71 o 
   8   4  20      596.68      627.78    158.19 o 
  10   4  20      197.49      400.16    154.75 o 
  12   4  20      340.70      391.97    242.92 o 
  14   4  20      259.82       51.98    178.74 o 
  16   4  20     1301.11     1422.31    249.11 o 
 -17   5  20        2.39     -234.60    187.92 o 
 -15   5  20        0.59     -174.95    170.81 o 
 -13   5  20      259.77      568.80    169.10 o 
 -11   5  20     2968.77     2787.32    212.10 o 
  -9   5  20     1070.74      943.00    166.80 o 
  -7   5  20       12.17     -198.91    132.61 o 
  -5   5  20        5.74      -19.25    133.66 o 
  -3   5  20     1552.27     1877.88    139.22 o 
  -1   5  20       17.23     -176.14    117.43 o 
   1   5  20     2287.80     1948.95    205.19 o 
   3   5  20    10656.69    10235.83    358.60 o 
   5   5  20     1692.98     1864.03    180.32 o 
   7   5  20     1641.88     1528.48    177.74 o 
   9   5  20       16.61       90.59    173.21 o 
  11   5  20     1168.68     1046.56    180.86 o 
  13   5  20      358.78      276.11    190.21 o 
  15   5  20      661.40      911.27    288.87 o 
 -16   6  20        7.55      -34.22    194.26 o 
 -14   6  20      213.74      321.35    198.32 o 
 -12   6  20      375.85      262.65    185.23 o 
 -10   6  20      756.43      719.50    191.70 o 
  -8   6  20     7104.58     7682.29    319.95 o 
  -6   6  20     3237.09     3062.01    302.18 o 
  -4   6  20     5599.66     5956.90    579.55 o 
  -2   6  20      399.05      264.75    159.26 o 
   0   6  20     1216.30     1117.95    196.02 o 
   2   6  20     4465.38     4538.83    285.85 o 
   4   6  20      543.46      285.67    188.29 o 
   6   6  20     3189.78     3354.01    242.30 o 
   8   6  20       34.72     -138.72    151.94 o 
  10   6  20       66.07     -232.40    154.93 o 
  12   6  20      386.56      468.09    182.08 o 
 -13   7  20      763.84      510.00    254.81 o 
 -11   7  20     1142.37      900.21    271.61 o 
  -9   7  20      300.05      494.11    199.24 o 
  -7   7  20     1699.18     1971.59    267.66 o 
  -5   7  20      123.46       76.66    204.61 o 
  -3   7  20      488.55      689.24    256.96 o 
  -1   7  20       51.54       42.23    227.99 o 
   1   7  20      581.20      621.63    245.97 o 
   3   7  20      247.62      251.11    194.28 o 
   5   7  20       89.44       86.99    190.86 o 
   7   7  20       43.67      246.28    181.80 o 
   9   7  20       81.35       83.37    191.02 o 
  11   7  20       74.49       96.85    221.33 o 
 -10   8  20        8.43      -25.41    231.10 o 
  -8   8  20     2540.81     3073.33    353.42 o 
  -6   8  20     2603.95     1965.36    593.80 o 
  -4   8  20     3943.30     3739.01    368.12 o 
  -2   8  20     1476.36     1907.30    413.39 o 
   0   8  20     2729.63     2647.58    476.81 o 
   2   8  20     1387.10     1264.14    683.30 o 
   4   8  20       32.52       34.19    198.47 o 
   6   8  20      616.20      662.61    206.30 o 
   8   8  20       22.97      193.03    250.93 o 
  -7   9  20      409.03      761.68    274.47 o 
  -5   9  20       29.96      -84.81    269.46 o 
  -3   9  20       31.88     -320.65    254.06 o 
  -1   9  20      135.32      225.70    282.19 o 
   1   9  20       42.39     -180.01    252.66 o 
   3   9  20        2.70      648.09    374.28 o 
 -19   1  21     3177.27     3717.66    502.83 o 
 -17   1  21      842.33      834.68    229.80 o 
 -15   1  21      584.65      773.51    183.97 o 
 -13   1  21        7.00     -226.68    151.12 o 
 -11   1  21     5912.47     5854.16    213.37 o 
  -9   1  21       14.81       13.06    100.26 o 
  -7   1  21       21.93       -2.15    100.44 o 
  -5   1  21     1712.88     1623.37    129.58 o 
  -3   1  21        7.44       63.87     93.16 o 
  -1   1  21     4881.01     4908.25    177.09 o 
   1   1  21     1560.29     1617.88    135.63 o 
   3   1  21    14157.45    14224.99    250.97 o 
   5   1  21     6652.03     6373.97    290.15 o 
   7   1  21      910.10     1100.30    215.88 o 
   9   1  21     5944.32     6135.45    306.99 o 
  11   1  21     1163.51      949.66    163.21 o 
  13   1  21     2419.53     2638.08    206.72 o 
  15   1  21      438.79      648.59    176.67 o 
  17   1  21       59.47      -38.93    169.61 o 
 -18   2  21      801.57     1257.96    257.45 o 
 -16   2  21      180.39      324.05    159.33 o 
 -14   2  21        9.10        4.92    140.96 o 
 -12   2  21      905.29     1035.24    163.03 o 
 -10   2  21     2086.50     2370.67    163.14 o 
  -8   2  21     3293.68     2940.42    170.89 o 
  -6   2  21     1510.14     1592.07    131.40 o 
  -4   2  21     6660.58     6723.39    196.22 o 
  -2   2  21      824.15     1117.80    121.79 o 
   0   2  21     1702.47     1879.64    134.49 o 
   2   2  21     1518.00     1543.05    118.72 o 
   4   2  21      330.18       91.92    124.65 o 
   6   2  21       94.66       43.07    128.01 o 
   8   2  21      276.45      183.41    119.23 o 
  10   2  21      227.49       89.31    112.54 o 
  12   2  21      122.03      198.03    170.70 o 
  14   2  21      931.51      871.89    177.45 o 
  16   2  21      976.73     1147.82    197.55 o 
 -19   3  21      679.66      583.77    190.93 o 
 -17   3  21     2591.54     2185.49    216.08 o 
 -15   3  21     3370.78     3590.34    345.39 o 
 -13   3  21      727.25     1064.72    174.90 o 
 -11   3  21      773.92      551.08    159.83 o 
  -9   3  21       52.54      202.48    135.81 o 
  -7   3  21      478.68      432.37    113.73 o 
  -5   3  21     1765.43     1855.19    178.94 o 
  -3   3  21     1246.42     1230.76    170.25 o 
  -1   3  21      327.23      269.19    108.55 o 
   1   3  21     2621.72     2714.26    147.14 o 
   3   3  21     4013.53     4059.41    202.14 o 
   5   3  21     1647.86     1726.43    166.89 o 
   7   3  21     2869.17     2819.21    190.07 o 
   9   3  21     3221.35     3220.62    206.34 o 
  11   3  21     2720.12     2759.28    226.87 o 
  13   3  21     1288.64     1334.05    211.55 o 
  15   3  21      263.49      -12.80    208.00 o 
 -18   4  21      415.03      295.34    185.30 o 
 -16   4  21      552.01      470.03    179.54 o 
 -14   4  21     2049.16     2235.04    208.49 o 
 -12   4  21       39.93       69.91    151.15 o 
 -10   4  21     2563.46     2236.19    195.32 o 
  -8   4  21      872.00      961.82    162.07 o 
  -6   4  21      445.48      332.03    138.89 o 
  -4   4  21       22.48      -32.53    101.35 o 
  -2   4  21      450.30      355.44    110.37 o 
   0   4  21     1777.23     1795.31    141.19 o 
   2   4  21     3530.93     3669.68    222.71 o 
   4   4  21      802.67      704.52    146.06 o 
   6   4  21      206.48      229.85    144.15 o 
   8   4  21       57.17      181.66    148.88 o 
  10   4  21     1283.48     1251.71    192.80 o 
  12   4  21      108.23      120.89    186.69 o 
  14   4  21     1239.89     1374.77    219.12 o 
 -17   5  21       78.81      168.77    202.68 o 
 -15   5  21      191.91       -0.87    196.84 o 
 -13   5  21     1948.19     1573.03    201.66 o 
 -11   5  21      470.22      194.06    157.71 o 
  -9   5  21     3412.28     3384.93    278.57 o 
  -7   5  21     1530.32     1439.40    176.56 o 
  -5   5  21      249.64      304.23    144.89 o 
  -3   5  21     6352.34     6124.87    216.30 o 
  -1   5  21     3364.60     3407.98    273.78 o 
   1   5  21     5037.06     5150.57    276.89 o 
   3   5  21     1399.49     1627.85    218.28 o 
   5   5  21      207.28       82.64    145.00 o 
   7   5  21      901.85     1192.95    179.10 o 
   9   5  21      407.63      531.33    172.79 o 
  11   5  21     1492.93     1535.53    200.20 o 
  13   5  21      270.26      375.76    200.07 o 
 -14   6  21      599.29      471.88    210.25 o 
 -12   6  21      894.75      890.51    208.55 o 
 -10   6  21      267.56      204.10    185.12 o 
  -8   6  21        2.81      -53.37    172.55 o 
  -6   6  21       50.55      -15.30    160.86 o 
  -4   6  21      946.04      820.59    212.93 o 
  -2   6  21     1505.83     1567.89    288.51 o 
   0   6  21     2171.30     2157.13    228.77 o 
   2   6  21      606.38      106.52    174.92 o 
   4   6  21       20.75     -161.89    179.04 o 
   6   6  21      498.12      429.39    179.96 o 
   8   6  21       42.91      416.58    168.01 o 
  10   6  21       62.93      141.40    168.22 o 
  12   6  21        4.25      174.60    184.47 o 
 -13   7  21     1054.26      902.51    287.46 o 
 -11   7  21     1020.45      992.79    222.85 o 
  -9   7  21     5892.91     7147.80    345.04 o 
  -7   7  21     1098.51     1294.86    251.18 o 
  -5   7  21      461.80      577.79    220.30 o 
  -3   7  21     8205.10     8549.58    644.35 o 
  -1   7  21      993.66      488.61    256.25 o 
   1   7  21     1008.39      923.79    201.17 o 
   3   7  21       97.22       54.30    189.65 o 
   5   7  21       11.39       20.07    236.36 o 
   7   7  21      105.22     -270.37    229.44 o 
   9   7  21      229.52      249.97    212.93 o 
 -10   8  21        1.24       99.83    269.07 o 
  -8   8  21      749.03      530.39    255.30 o 
  -6   8  21      927.06      803.39    263.18 o 
  -4   8  21      231.39      601.77    275.22 o 
  -2   8  21        0.73      133.36    265.49 o 
   0   8  21      339.41       79.28    260.11 o 
   2   8  21      240.10       83.40    479.82 o 
   4   8  21      225.99      -61.77    204.49 o 
   6   8  21       83.80      179.79    191.78 o 
  -5   9  21     1296.31     1786.42    352.54 o 
  -3   9  21     1486.08     1483.12    339.94 o 
  -1   9  21        9.85       43.45    332.58 o 
   1   9  21      450.52      584.80    301.91 o 
 -18   0  22       23.64      507.49    333.86 o 
 -16   0  22     2155.28     2577.81    381.81 o 
 -14   0  22     1935.43     1917.89    346.06 o 
 -12   0  22      779.81      679.79    367.69 o 
 -10   0  22      313.53      279.35    200.80 o 
  -8   0  22     2623.42     2470.08    291.17 o 
  -6   0  22     1813.87     1774.85    199.65 o 
  -4   0  22     3771.92     3466.63    229.96 o 
  -2   0  22    28631.34    28844.76    452.18 o 
   0   0  22    30746.45    30074.13    467.98 o 
   2   0  22     3469.81     3269.93    190.26 o 
   4   0  22    25360.86    25943.81    478.89 o 
   6   0  22     9818.85     8944.88    572.78 o 
   8   0  22     1169.80     1058.90    357.63 o 
  10   0  22      474.47      639.40    217.63 o 
  12   0  22       34.46       11.85    370.62 o 
  14   0  22       82.69     -183.15    221.09 o 
  16   0  22        6.42      -65.50    236.12 o 
 -19   1  22       44.76       49.02    225.52 o 
 -17   1  22      543.85      683.83    233.75 o 
 -15   1  22      131.17       55.20    170.40 o 
 -13   1  22      257.90      170.92    167.74 o 
 -11   1  22        3.26      279.10    141.37 o 
  -9   1  22       81.51      115.10    131.61 o 
  -7   1  22      265.19      278.13    108.41 o 
  -5   1  22       26.60       86.51    104.01 o 
  -3   1  22     3968.66     4356.17    160.88 o 
  -1   1  22     9033.06     8579.45    219.89 o 
   1   1  22     1210.15     1250.01    119.01 o 
   3   1  22     5680.16     5647.04    187.31 o 
   5   1  22     2326.40     1978.46    149.34 o 
   7   1  22       30.83      -17.61    123.74 o 
   9   1  22       61.72     -159.61    122.94 o 
  11   1  22      110.26      258.60    150.69 o 
  13   1  22       52.41       29.53    149.91 o 
  15   1  22      160.52        5.21    181.49 o 
 -18   2  22      121.19      130.80    229.55 o 
 -16   2  22      624.91      559.88    193.08 o 
 -14   2  22     2638.49     2798.95    209.68 o 
 -12   2  22      183.71       28.98    140.56 o 
 -10   2  22      605.66      548.89    151.09 o 
  -8   2  22       73.19      100.63    115.52 o 
  -6   2  22      123.57      138.03    105.76 o 
  -4   2  22      131.14     -117.45    101.51 o 
  -2   2  22       65.57      284.38    100.77 o 
   0   2  22      955.78      863.84    121.07 o 
   2   2  22      380.22      306.35    102.91 o 
   4   2  22     5689.74     5997.61    244.84 o 
   6   2  22     3371.99     3341.88    194.53 o 
   8   2  22     7203.88     6714.51    275.16 o 
  10   2  22     4403.04     4287.89    255.05 o 
  12   2  22      675.53      562.73    162.09 o 
  14   2  22      240.47      113.41    165.14 o 
  16   2  22       14.89      -22.79    171.68 o 
 -17   3  22        2.62      228.13    239.76 o 
 -15   3  22     2657.94     2524.28    218.70 o 
 -13   3  22     3034.80     3305.03    273.69 o 
 -11   3  22      102.03      -47.92    142.01 o 
  -9   3  22      247.55      160.02    143.36 o 
  -7   3  22     1749.47     1900.99    178.48 o 
  -5   3  22      429.65      365.92    104.31 o 
  -3   3  22      892.06      927.22    123.53 o 
  -1   3  22     1479.84     1346.30    161.76 o 
   1   3  22     1689.12     1348.70    130.20 o 
   3   3  22        0.85      -90.73    126.98 o 
   5   3  22      758.90      777.64    153.04 o 
   7   3  22      641.79      363.67    151.19 o 
   9   3  22      978.65      794.19    160.53 o 
  11   3  22      890.13      960.72    193.51 o 
  13   3  22       15.00      119.93    174.51 o 
  15   3  22      249.61       -0.44    194.55 o 
 -16   4  22      149.98      -31.94    165.97 o 
 -14   4  22     1042.32      881.92    186.17 o 
 -12   4  22     1067.58     1133.38    183.73 o 
 -10   4  22       58.43      169.91    149.08 o 
  -8   4  22     1219.45     1176.15    172.09 o 
  -6   4  22     1430.95     1102.67    320.55 o 
  -4   4  22     5447.51     5155.36    206.81 o 
  -2   4  22     4642.93     4801.06    184.42 o 
   0   4  22     2190.51     2169.02    167.79 o 
   2   4  22    11139.53    10317.19    324.56 o 
   4   4  22     3761.99     3666.30    209.85 o 
   6   4  22      721.55      562.15    248.67 o 
   8   4  22      451.87      441.54    158.62 o 
  10   4  22       68.67      215.61    180.03 o 
  12   4  22      432.56      856.98    228.97 o 
  14   4  22      238.55      269.56    223.46 o 
 -15   5  22      236.22      357.02    194.78 o 
 -13   5  22      121.48      -69.94    163.24 o 
 -11   5  22      256.20      437.80    168.49 o 
  -9   5  22      105.33      122.52    156.94 o 
  -7   5  22      633.27      862.93    171.06 o 
  -5   5  22       43.41      166.48    160.15 o 
  -3   5  22      358.91      392.50    118.14 o 
  -1   5  22     4428.54     4671.58    296.13 o 
   1   5  22     3297.71     3143.46    246.30 o 
   3   5  22      686.90      426.64    206.85 o 
   5   5  22       30.52      156.39    148.51 o 
   7   5  22       55.68       10.47    151.10 o 
   9   5  22      208.12       99.47    178.49 o 
  11   5  22      621.13      455.06    183.03 o 
  13   5  22      674.72      965.82    360.99 o 
 -14   6  22      461.96      269.01    206.93 o 
 -12   6  22     1375.14     1679.46    236.65 o 
 -10   6  22      499.45      513.25    199.52 o 
  -8   6  22     4440.12     4646.56    280.92 o 
  -6   6  22     1480.67     1365.22    210.50 o 
  -4   6  22     2518.42     2507.61    260.41 o 
  -2   6  22      401.26      419.75    234.27 o 
   0   6  22       68.49       46.59    168.35 o 
   2   6  22      501.13      491.87    307.27 o 
   4   6  22       16.41      -35.49    188.58 o 
   6   6  22     2225.77     2070.39    227.96 o 
   8   6  22      629.45      901.90    184.59 o 
  10   6  22      252.98      181.27    173.55 o 
 -11   7  22     1969.02     1885.94    249.25 o 
  -9   7  22        8.52     -275.10    192.49 o 
  -7   7  22     1942.60     2245.94    331.23 o 
  -5   7  22     1018.83      938.73    240.73 o 
  -3   7  22      155.78      318.95    248.17 o 
  -1   7  22      322.92      504.87    257.48 o 
   1   7  22      848.91      883.50    208.09 o 
   3   7  22       46.55       44.96    193.10 o 
   5   7  22       16.72      177.22    214.62 o 
   7   7  22       19.96      -57.32    185.90 o 
   9   7  22        9.13       62.83    206.03 o 
  -8   8  22     2685.79     3864.68    363.87 o 
  -6   8  22      419.85      570.75    296.09 o 
  -4   8  22     1518.00     1844.05    334.78 o 
  -2   8  22     1362.88     1789.17    354.68 o 
   0   8  22      583.96     1079.22    304.68 o 
   2   8  22      175.21       69.80    430.35 o 
   4   8  22      195.66      202.38    267.77 o 
   6   8  22       31.92      113.42    199.63 o 
 -19   1  23      930.07      684.00    254.84 o 
 -17   1  23      150.04      -50.70    278.37 o 
 -15   1  23     1740.17     2021.87    226.88 o 
 -13   1  23     2314.05     2507.30    288.43 o 
 -11   1  23      135.03      163.00    134.97 o 
  -9   1  23     1697.45     1658.26    173.80 o 
  -7   1  23       34.63       35.36    119.66 o 
  -5   1  23     2134.61     2243.27    143.83 o 
  -3   1  23       44.27       36.19     97.57 o 
  -1   1  23     6391.48     7422.21    212.29 o 
   1   1  23    12145.03    12078.15    235.81 o 
   3   1  23     6950.42     7216.88    207.62 o 
   5   1  23     5388.93     5558.37    262.68 o 
   7   1  23     2033.86     2092.63    174.91 o 
   9   1  23     1193.91      668.34    134.75 o 
  11   1  23      175.40      -39.87    142.95 o 
  13   1  23      220.69      -34.35    154.43 o 
  15   1  23        5.89     -122.43    168.19 o 
 -18   2  23      475.31      625.63    242.67 o 
 -16   2  23       17.35       26.86    179.64 o 
 -14   2  23     1695.86     1661.51    222.42 o 
 -12   2  23      205.70       99.48    169.11 o 
 -10   2  23      287.74      260.64    145.60 o 
  -8   2  23        3.81       18.24    104.89 o 
  -6   2  23     2686.13     2839.33    157.10 o 
  -4   2  23       34.84      -16.53    105.79 o 
  -2   2  23      711.41      739.94    117.33 o 
   0   2  23     1227.85     1247.20    130.43 o 
   2   2  23     1306.11     1154.73    132.70 o 
   4   2  23       67.71       99.72    135.92 o 
   6   2  23      885.73      867.28    157.74 o 
   8   2  23       18.28      -53.73    148.03 o 
  10   2  23      600.72      380.65    205.21 o 
  12   2  23      283.62      191.08    178.45 o 
  14   2  23      245.53      356.52    197.01 o 
 -17   3  23      233.13      143.93    202.01 o 
 -15   3  23      223.13      230.16    168.84 o 
 -13   3  23      270.52      318.63    162.44 o 
 -11   3  23      499.32      423.74    158.42 o 
  -9   3  23       84.60        3.65    141.13 o 
  -7   3  23      981.13     1283.44    136.48 o 
  -5   3  23     1170.87     1201.19    133.03 o 
  -3   3  23     1136.17     1081.89    147.00 o 
  -1   3  23     8122.97     8024.54    221.83 o 
   1   3  23     5986.06     5711.69    236.23 o 
   3   3  23     1584.09     2055.81    265.09 o 
   5   3  23      532.06      336.42    150.76 o 
   7   3  23      900.58      954.53    168.09 o 
   9   3  23     2455.34     2534.42    226.19 o 
  11   3  23     1877.35     1999.30    228.20 o 
  13   3  23      119.94     -122.10    177.64 o 
 -16   4  23        0.40      151.69    177.22 o 
 -14   4  23       24.18       23.47    162.23 o 
 -12   4  23       75.28     -146.96    155.81 o 
 -10   4  23       77.28      -24.60    147.46 o 
  -8   4  23     1787.73     1646.49    188.00 o 
  -6   4  23     4157.95     4526.50    291.19 o 
  -4   4  23      634.15      335.89    101.31 o 
  -2   4  23     1464.89     1509.05    140.22 o 
   0   4  23      366.32      213.45    155.14 o 
   2   4  23        0.76       28.54    148.63 o 
   4   4  23      204.23     -157.35    138.34 o 
   6   4  23     1718.28     1618.16    184.23 o 
   8   4  23      137.72      214.63    154.30 o 
  10   4  23     1451.06     1810.19    229.61 o 
  12   4  23     1039.91      841.77    213.05 o 
 -15   5  23      222.07       91.52    180.83 o 
 -13   5  23     2324.80     2533.82    231.65 o 
 -11   5  23     1287.36      992.13    203.07 o 
  -9   5  23     2301.78     2398.76    231.24 o 
  -7   5  23     3955.03     4455.85    243.75 o 
  -5   5  23      147.63       61.88    142.07 o 
  -3   5  23     1282.98     1031.53    173.50 o 
  -1   5  23      730.99      889.69    192.71 o 
   1   5  23     2232.17     2028.97    227.63 o 
   3   5  23     1252.84      786.00    207.88 o 
   5   5  23      102.98      211.14    155.06 o 
   7   5  23     1465.74     1544.02    269.09 o 
   9   5  23      184.39       75.94    165.34 o 
  11   5  23      567.58      477.04    205.32 o 
 -14   6  23      207.69       43.82    208.50 o 
 -12   6  23        0.81     -217.93    182.59 o 
 -10   6  23       38.33     -259.56    191.36 o 
  -8   6  23      146.30      312.12    187.28 o 
  -6   6  23        1.66      230.54    182.27 o 
  -4   6  23     1739.00     1517.93    241.84 o 
  -2   6  23     2611.44     2830.38    326.49 o 
   0   6  23      296.67      347.14    183.19 o 
   2   6  23      325.51      -30.19    174.97 o 
   4   6  23      565.72      941.48    213.93 o 
   6   6  23      466.76      698.33    281.50 o 
   8   6  23       43.47      -60.00    190.51 o 
  10   6  23     1195.77      839.53    201.65 o 
 -11   7  23      124.39       64.73    205.39 o 
  -9   7  23       98.05      471.28    218.90 o 
  -7   7  23     1621.97     1684.76    274.70 o 
  -5   7  23      478.30      444.84    255.48 o 
  -3   7  23     1624.14     1554.30    304.16 o 
  -1   7  23      200.40      115.64    348.44 o 
   1   7  23      245.76      203.79    328.56 o 
   3   7  23       16.70       -9.40    198.40 o 
   5   7  23       92.82      176.36    197.63 o 
   7   7  23      468.04      317.94    208.07 o 
  -6   8  23      488.60      755.51    324.73 o 
  -4   8  23      308.71      755.87    304.11 o 
  -2   8  23       43.99     -250.25    263.85 o 
   0   8  23       38.92       27.50    269.63 o 
   2   8  23      205.91     -109.66    354.01 o 
   4   8  23        2.46      271.48    219.31 o 
 -18   0  24      746.25      625.27    449.11 o 
 -16   0  24      251.60      -14.75    297.00 o 
 -14   0  24        7.54     -155.11    270.40 o 
 -12   0  24      619.74      511.88    283.02 o 
 -10   0  24     1587.35     1414.99    327.14 o 
  -8   0  24      761.54      677.73    222.73 o 
  -6   0  24     5816.12     6604.08    326.55 o 
  -4   0  24     6824.22     6485.24    446.73 o 
  -2   0  24    10944.39    10683.39    352.58 o 
   0   0  24    16164.75    15804.63    414.61 o 
   2   0  24     2471.83     2364.35    227.99 o 
   4   0  24     5283.87     6063.51    248.15 o 
   6   0  24     3605.75     3188.67    391.96 o 
   8   0  24     2300.76     2108.19    248.23 o 
  10   0  24       10.90       15.23    207.01 o 
  12   0  24      908.45      695.45    246.44 o 
  14   0  24      234.39      436.70    258.43 o 
 -17   1  24       69.10      421.90    230.78 o 
 -15   1  24        3.68      345.39    213.95 o 
 -13   1  24        8.27      258.95    171.42 o 
 -11   1  24      500.68      474.93    153.81 o 
  -9   1  24     1930.74     1806.98    182.24 o 
  -7   1  24     9902.40    10253.75    345.50 o 
  -5   1  24     5875.58     5963.94    218.67 o 
  -3   1  24      319.53      251.21    115.51 o 
  -1   1  24      358.90      347.62    119.59 o 
   1   1  24      686.18      617.51    111.74 o 
   3   1  24     1129.04     1111.09    129.58 o 
   5   1  24      210.51      265.12    135.85 o 
   7   1  24       46.70      -61.02    153.04 o 
   9   1  24      330.88      287.64    165.26 o 
  11   1  24      276.29      489.71    178.32 o 
  13   1  24       36.60      -75.31    157.23 o 
 -16   2  24      410.28       64.27    188.61 o 
 -14   2  24      335.58      246.19    180.60 o 
 -12   2  24       57.10      -81.57    167.96 o 
 -10   2  24      315.84      564.67    180.76 o 
  -8   2  24      614.71      433.23    141.59 o 
  -6   2  24     2096.93     2320.29    165.33 o 
  -4   2  24     4203.75     4584.86    182.95 o 
  -2   2  24      657.56      868.84    120.73 o 
   0   2  24     2438.81     2789.72    159.63 o 
   2   2  24     2039.30     2372.19    165.77 o 
   4   2  24     2305.96     2095.98    179.86 o 
   6   2  24     2337.85     2307.54    189.90 o 
   8   2  24     1995.75     1958.89    210.53 o 
  10   2  24       96.98        8.80    169.22 o 
  12   2  24       22.59     -252.84    168.56 o 
  14   2  24      200.34      406.47    201.81 o 
 -17   3  24      525.18      134.87    197.62 o 
 -15   3  24     1232.54     1095.70    255.03 o 
 -13   3  24      234.54      186.11    161.07 o 
 -11   3  24     4906.69     5382.00    313.63 o 
  -9   3  24     1048.08     1010.98    171.79 o 
  -7   3  24     2792.50     3132.92    203.92 o 
  -5   3  24     7370.77     7337.81    219.49 o 
  -3   3  24     7678.09     7684.89    222.48 o 
  -1   3  24     2426.75     2418.58    156.52 o 
   1   3  24     1307.08     1473.65    249.91 o 
   3   3  24      200.04      180.84    139.67 o 
   5   3  24      956.62     1054.97    168.35 o 
   7   3  24     1114.85     1243.56    189.79 o 
   9   3  24      662.09      626.13    189.61 o 
  11   3  24        5.63       90.28    184.60 o 
  13   3  24      451.16      -55.75    178.86 o 
 -16   4  24      193.88       69.75    181.18 o 
 -14   4  24       95.62     -236.39    157.59 o 
 -12   4  24     1118.65     1247.66    218.27 o 
 -10   4  24       21.00        6.56    156.39 o 
  -8   4  24      152.32      124.42    153.38 o 
  -6   4  24     4452.71     4301.50    231.25 o 
  -4   4  24     6536.84     6292.87    249.66 o 
  -2   4  24     2541.05     2485.04    205.13 o 
   0   4  24      952.80      483.03    248.44 o 
   2   4  24     4435.03     4248.37    248.43 o 
   4   4  24     2932.69     2870.28    206.98 o 
   6   4  24     1219.89     1198.91    178.65 o 
   8   4  24      239.22      507.35    170.64 o 
  10   4  24        9.52      189.10    190.49 o 
  12   4  24      253.88       90.75    198.64 o 
 -13   5  24       61.99      -58.43    171.23 o 
 -11   5  24      501.89      249.75    169.80 o 
  -9   5  24       75.91     -116.84    161.21 o 
  -7   5  24     1522.57     1681.91    226.75 o 
  -5   5  24       28.68       34.04    148.02 o 
  -3   5  24      243.05       76.84    154.95 o 
  -1   5  24       40.20       48.11    152.95 o 
   1   5  24       97.54      302.64    183.61 o 
   3   5  24        0.24      167.22    196.06 o 
   5   5  24      616.03      815.29    174.87 o 
   7   5  24      897.78     1004.17    191.31 o 
   9   5  24      836.64      825.48    190.74 o 
  11   5  24      695.80      679.73    219.44 o 
 -12   6  24     2547.83     3041.31    280.17 o 
 -10   6  24     1679.26     1864.44    246.69 o 
  -8   6  24     4682.16     4413.66    292.94 o 
  -6   6  24      136.61      221.99    186.05 o 
  -4   6  24       98.20      119.38    241.86 o 
  -2   6  24     1321.60     1343.27    287.66 o 
   0   6  24       47.21      201.11    161.90 o 
   2   6  24      568.96      949.72    217.11 o 
   4   6  24      137.97      223.11    180.88 o 
   6   6  24      622.71      440.11    199.86 o 
   8   6  24     1009.86     1279.41    230.71 o 
  -9   7  24      336.98     1013.15    230.01 o 
  -7   7  24      828.60     1190.40    335.27 o 
  -5   7  24      578.05      854.53    581.29 o 
  -3   7  24     1017.65      992.60    436.45 o 
  -1   7  24        7.17       38.16    253.91 o 
   1   7  24      147.25      374.31    334.79 o 
   3   7  24      197.97      271.89    236.36 o 
   5   7  24       93.96       -4.22    187.70 o 
  -4   8  24       42.97      302.83    295.31 o 
  -2   8  24       47.75      177.08    286.57 o 
   0   8  24      196.26      491.01    285.42 o 
 -17   1  25     1469.25     1274.47    269.39 o 
 -15   1  25        9.16      123.88    215.59 o 
 -13   1  25       74.08      370.13    177.17 o 
 -11   1  25      906.00      830.93    190.05 o 
  -9   1  25     4314.26     4412.73    245.10 o 
  -7   1  25     1455.22     1781.32    224.17 o 
  -5   1  25     4300.28     4459.28    206.33 o 
  -3   1  25     6284.25     6105.28    208.28 o 
  -1   1  25    11868.80    12065.13    269.20 o 
   1   1  25     3119.28     3266.91    156.98 o 
   3   1  25     2071.06     1944.45    156.30 o 
   5   1  25     2740.44     2493.15    185.30 o 
   7   1  25      125.06      211.13    158.62 o 
   9   1  25        9.86       79.25    166.69 o 
  11   1  25       68.57      301.71    179.11 o 
  13   1  25      128.07      223.70    191.37 o 
 -16   2  25     1055.61     1566.15    236.18 o 
 -14   2  25       89.54      168.48    213.28 o 
 -12   2  25       39.31      117.75    181.98 o 
 -10   2  25      109.42     -100.70    166.06 o 
  -8   2  25      782.90      505.48    150.79 o 
  -6   2  25     1360.69     1441.03    159.40 o 
  -4   2  25      777.93     1110.64    134.94 o 
  -2   2  25      104.49      122.10    110.35 o 
   0   2  25      609.36      841.21    134.46 o 
   2   2  25      958.66      791.35    140.23 o 
   4   2  25      487.37      327.46    150.01 o 
   6   2  25      440.00      510.52    154.32 o 
   8   2  25        0.05      215.78    169.45 o 
  10   2  25       23.98      132.89    176.44 o 
  12   2  25        0.38     -147.57    174.11 o 
 -15   3  25      145.31      -87.63    191.87 o 
 -13   3  25       60.65       16.22    186.55 o 
 -11   3  25      323.22      471.73    191.49 o 
  -9   3  25     1933.94     2137.06    198.67 o 
  -7   3  25      170.62       56.27    178.27 o 
  -5   3  25       22.77       21.07    118.02 o 
  -3   3  25     2747.96     2680.05    164.70 o 
  -1   3  25     3177.14     3285.35    173.33 o 
   1   3  25     1915.60     1854.39    185.20 o 
   3   3  25     3983.76     3605.34    255.39 o 
   5   3  25      438.25      314.09    154.31 o 
   7   3  25      244.49      400.04    162.83 o 
   9   3  25      740.85      541.98    191.19 o 
  11   3  25       67.31     -214.17    175.00 o 
 -14   4  25       14.63      -90.97    171.09 o 
 -12   4  25      837.99      937.31    196.93 o 
 -10   4  25     1584.22     1433.15    196.65 o 
  -8   4  25      795.48      871.54    174.10 o 
  -6   4  25     2197.11     2182.64    210.88 o 
  -4   4  25       50.86      -37.28    118.52 o 
  -2   4  25      469.01      399.01    137.39 o 
   0   4  25      206.22      347.38    187.58 o 
   2   4  25     1034.90     1171.90    196.01 o 
   4   4  25     1073.66     1049.92    175.46 o 
   6   4  25     3466.94     3750.18    237.36 o 
   8   4  25      188.10      266.38    167.60 o 
  10   4  25      617.64      462.22    205.80 o 
 -13   5  25      396.30      492.83    192.10 o 
 -11   5  25     1115.74      967.76    199.41 o 
  -9   5  25     1438.65     1242.67    231.55 o 
  -7   5  25     3249.86     2867.12    223.19 o 
  -5   5  25     1530.27     1787.19    195.58 o 
  -3   5  25     3897.01     4167.52    303.77 o 
  -1   5  25     1049.96      929.32    184.46 o 
   1   5  25      758.14     1246.46    224.97 o 
   3   5  25      938.44      888.82    365.34 o 
   5   5  25       62.72      -14.74    155.59 o 
   7   5  25     1747.20     2136.74    219.63 o 
   9   5  25      534.03      500.03    184.28 o 
 -10   6  25       76.91      268.59    200.13 o 
  -8   6  25      315.94      486.89    203.31 o 
  -6   6  25     1167.96     1742.83    234.50 o 
  -4   6  25        5.32      -16.33    242.47 o 
  -2   6  25        0.34     -133.44    228.95 o 
   0   6  25       32.26      366.48    180.52 o 
   2   6  25      127.82      324.15    293.13 o 
   4   6  25      306.96      130.07    224.31 o 
   6   6  25      844.68      953.88    221.32 o 
   8   6  25       84.89      171.32    209.62 o 
  -7   7  25      171.92      835.52    296.00 o 
  -5   7  25      208.84      746.22    287.23 o 
  -3   7  25      118.55      -92.09    290.46 o 
  -1   7  25       24.27       14.52    266.40 o 
   1   7  25      114.83      -42.02    273.52 o 
   3   7  25      447.02      333.97    237.49 o 
 -16   0  26      122.75       49.05    288.69 o 
 -14   0  26       13.43      340.68    303.23 o 
 -12   0  26     7082.41     7668.21    744.19 o 
 -10   0  26       94.55      -47.15    406.05 o 
  -8   0  26      661.89      295.90    218.71 o 
  -6   0  26     5321.89     5972.88    369.48 o 
  -4   0  26    11785.37    11083.97    380.74 o 
  -2   0  26     4290.59     3705.75    371.57 o 
   0   0  26     5604.69     6188.51    304.20 o 
   2   0  26      331.50      309.03    177.64 o 
   4   0  26       23.80       14.71    260.98 o 
   6   0  26      187.80     -243.60    392.70 o 
   8   0  26        4.80      185.50    280.56 o 
  10   0  26        6.34      217.22    291.51 o 
  12   0  26      304.07      723.77    340.79 o 
 -15   1  26        1.65     -258.66    213.96 o 
 -13   1  26       15.41      -16.22    171.87 o 
 -11   1  26      912.18      870.19    198.42 o 
  -9   1  26        0.43       44.72    149.00 o 
  -7   1  26        1.03     -213.55    142.37 o 
  -5   1  26       64.18      206.80    146.62 o 
  -3   1  26      443.56      522.06    131.48 o 
  -1   1  26       40.23      220.37    123.23 o 
   1   1  26      366.35      574.95    132.57 o 
   3   1  26       84.55      213.53    145.87 o 
   5   1  26       17.89       63.12    127.46 o 
   7   1  26       36.10      121.05    206.64 o 
   9   1  26       16.84     -152.89    162.47 o 
  11   1  26       26.05        0.17    174.18 o 
 -16   2  26      422.61      567.74    252.15 o 
 -14   2  26     3338.30     3561.78    281.93 o 
 -12   2  26     3562.04     3706.78    271.16 o 
 -10   2  26     5549.40     5460.07    292.91 o 
  -8   2  26     5082.72     4599.30    238.08 o 
  -6   2  26    10010.95     9597.78    275.29 o 
  -4   2  26     5441.01     5816.32    226.18 o 
  -2   2  26      961.50     1207.59    145.60 o 
   0   2  26     2208.56     2125.45    183.25 o 
   2   2  26     1298.13     1473.68    159.57 o 
   4   2  26     2393.12     2633.54    281.93 o 
   6   2  26      713.80      555.16    178.71 o 
   8   2  26       11.22      295.03    180.98 o 
  10   2  26      147.82       31.04    172.75 o 
  12   2  26        8.44      211.98    212.11 o 
 -15   3  26      314.67      396.49    210.10 o 
 -13   3  26      693.47      816.40    224.43 o 
 -11   3  26     1907.55     2067.15    238.09 o 
  -9   3  26       40.78       94.78    179.67 o 
  -7   3  26      998.12     1299.75    185.88 o 
  -5   3  26      640.34      613.37    131.74 o 
  -3   3  26      644.61      701.21    136.15 o 
  -1   3  26       34.86      136.71    132.68 o 
   1   3  26     1588.00     1880.83    264.11 o 
   3   3  26      838.80     1069.70    197.71 o 
   5   3  26     1611.04     1658.11    221.38 o 
   7   3  26      756.52      629.19    192.21 o 
   9   3  26      206.60      238.16    189.12 o 
  11   3  26       14.03       -9.29    191.17 o 
 -14   4  26      223.82      361.26    211.46 o 
 -12   4  26      524.00      554.86    210.44 o 
 -10   4  26      637.07      225.90    169.81 o 
  -8   4  26       22.47       54.05    161.71 o 
  -6   4  26     2113.91     2018.48    305.35 o 
  -4   4  26      866.60      756.54    134.07 o 
  -2   4  26     1362.75     1574.00    180.54 o 
   0   4  26      312.40      646.95    204.05 o 
   2   4  26     1833.42     1882.09    191.13 o 
   4   4  26     1965.19     2185.89    202.19 o 
   6   4  26       18.10     -155.22    157.22 o 
   8   4  26       91.91      313.66    189.38 o 
  10   4  26      593.16      295.78    199.18 o 
 -11   5  26      387.45      281.10    185.64 o 
  -9   5  26       32.26     -107.10    164.99 o 
  -7   5  26     1617.75     1824.34    223.90 o 
  -5   5  26      123.75      238.38    162.47 o 
  -3   5  26      822.48     1025.48    230.39 o 
  -1   5  26      337.79      148.72    235.66 o 
   1   5  26      392.53      368.45    208.53 o 
   3   5  26      135.36       77.47    176.30 o 
   5   5  26     2092.99     2108.83    241.22 o 
   7   5  26      183.36        3.32    168.90 o 
 -10   6  26      299.10      213.59    212.66 o 
  -8   6  26     2349.52     2285.05    348.52 o 
  -6   6  26     1276.84     1473.54    262.75 o 
  -4   6  26        9.37      -90.21    243.87 o 
  -2   6  26      864.46      640.39    281.39 o 
   0   6  26      270.72      365.40    273.76 o 
   2   6  26      817.75     1015.26    290.65 o 
   4   6  26      406.24      402.65    217.21 o 
   6   6  26     1008.92     1072.95    241.35 o 
  -5   7  26        2.99       27.73    283.90 o 
  -3   7  26       19.31      521.26    292.03 o 
  -1   7  26      453.82      300.84    284.44 o 
   1   7  26      131.06       23.00    295.42 o 
 -15   1  27      129.16     -121.91    217.17 o 
 -13   1  27     1066.11     1027.32    213.39 o 
 -11   1  27     1233.36      958.16    200.68 o 
  -9   1  27     3914.72     4226.12    241.15 o 
  -7   1  27     3443.81     3504.37    222.88 o 
  -5   1  27     4819.90     5179.80    224.50 o 
  -3   1  27     1606.25     1571.42    159.33 o 
  -1   1  27     4632.46     4785.55    202.61 o 
   1   1  27     4816.74     4761.46    240.17 o 
   3   1  27        9.05       18.89    143.23 o 
   5   1  27       62.45       -7.20    227.39 o 
   7   1  27        6.57     -262.45    176.48 o 
   9   1  27        4.10        6.79    196.73 o 
  11   1  27       10.35       -3.08    186.81 o 
 -14   2  27      204.06      418.43    206.18 o 
 -12   2  27      264.44      276.44    194.40 o 
 -10   2  27     1588.35     1802.05    229.20 o 
  -8   2  27        2.77     -102.19    149.68 o 
  -6   2  27      243.41      156.60    138.52 o 
  -4   2  27      476.56      560.56    151.60 o 
  -2   2  27        6.95       -3.98    123.13 o 
   0   2  27      597.68     1067.15    177.28 o 
   2   2  27     1671.14     1415.77    157.38 o 
   4   2  27       70.27       69.78    148.12 o 
   6   2  27      161.30       81.48    170.27 o 
   8   2  27      184.73     -148.88    168.71 o 
  10   2  27        0.11     -187.72    181.64 o 
 -13   3  27     1235.01     1412.32    244.72 o 
 -11   3  27     5518.64     6033.98    367.38 o 
  -9   3  27     2562.44     2784.60    274.20 o 
  -7   3  27     1181.76      822.88    254.57 o 
  -5   3  27     2794.92     2280.35    181.08 o 
  -3   3  27     1109.13     1253.19    149.17 o 
  -1   3  27      705.53      457.15    147.16 o 
   1   3  27      617.86      624.11    153.19 o 
   3   3  27       99.06      259.59    159.62 o 
   5   3  27       18.75       76.29    178.94 o 
   7   3  27      292.44      296.31    184.46 o 
   9   3  27      367.35      514.35    243.73 o 
 -12   4  27     1514.15     1398.02    240.79 o 
 -10   4  27     4182.01     4072.43    289.60 o 
  -8   4  27      132.40      255.47    200.12 o 
  -6   4  27      164.16      -17.40    186.95 o 
  -4   4  27      863.23      776.09    170.75 o 
  -2   4  27      196.03       43.74    150.87 o 
   0   4  27      387.25      249.03    197.36 o 
   2   4  27     2570.60     2999.78    246.42 o 
   4   4  27       33.58      287.87    161.74 o 
   6   4  27      120.71       91.49    169.55 o 
   8   4  27       18.96      185.04    191.13 o 
 -11   5  27     1281.59     1517.60    219.27 o 
  -9   5  27        6.73        1.62    173.17 o 
  -7   5  27      510.36      498.64    180.54 o 
  -5   5  27      376.16      457.23    216.16 o 
  -3   5  27     1718.32     1704.57    340.86 o 
  -1   5  27     2152.81     2003.78    221.98 o 
   1   5  27      294.57      -50.54    206.16 o 
   3   5  27     1071.98      955.24    216.18 o 
   5   5  27      665.01      502.05    187.29 o 
   7   5  27      933.44     1410.17    213.72 o 
  -8   6  27      138.78      302.77    210.78 o 
  -6   6  27      116.56      327.86    233.29 o 
  -4   6  27      581.72     1156.22    299.85 o 
  -2   6  27        2.51       97.51    274.55 o 
   0   6  27      557.20      665.38    288.17 o 
   2   6  27     1241.87      901.77    240.88 o 
   4   6  27      150.06     -184.28    188.12 o 
 -14   0  28     1481.29     1403.58    376.96 o 
 -12   0  28      580.24      106.66    302.09 o 
 -10   0  28     5607.88     5962.56    460.93 o 
  -8   0  28     5464.81     5374.83    375.96 o 
  -6   0  28     2512.74     2789.89    311.26 o 
  -4   0  28     4836.50     5594.47    521.58 o 
  -2   0  28     2078.83     1560.48    226.52 o 
   0   0  28     1288.87     1284.54    215.54 o 
   2   0  28       35.45      277.46    275.29 o 
   4   0  28      104.59      261.59    275.40 o 
   6   0  28      247.25       61.51    286.37 o 
   8   0  28       39.64      -26.22    392.94 o 
  10   0  28      102.28     -381.44    291.03 o 
 -13   1  28      166.97       44.82    190.86 o 
 -11   1  28       67.31      182.45    188.44 o 
  -9   1  28      182.11      433.72    170.83 o 
  -7   1  28      134.52      178.36    159.47 o 
  -5   1  28        7.53      -65.39    132.72 o 
  -3   1  28        9.42       47.05    126.08 o 
  -1   1  28      381.18      299.17    136.15 o 
   1   1  28      350.25      493.07    163.21 o 
   3   1  28      220.28      256.13    188.39 o 
   5   1  28        7.47      288.37    194.55 o 
   7   1  28        9.57     -282.21    188.14 o 
   9   1  28        2.10       24.98    213.34 o 
 -14   2  28      689.27      403.91    212.66 o 
 -12   2  28      137.49      206.93    201.68 o 
 -10   2  28     2703.72     2783.66    371.33 o 
  -8   2  28     4350.08     3997.88    270.73 o 
  -6   2  28     1781.75     1990.95    181.99 o 
  -4   2  28     2167.44     2199.63    180.20 o 
  -2   2  28      806.16      528.55    146.14 o 
   0   2  28       14.48     -163.18    147.17 o 
   2   2  28       32.96      -49.87    160.46 o 
   4   2  28      222.84      304.54    220.77 o 
   6   2  28       44.99      -73.77    163.51 o 
   8   2  28       58.53      -38.54    181.00 o 
 -13   3  28       48.26       41.71    229.99 o 
 -11   3  28      328.96      371.20    309.99 o 
  -9   3  28       20.78      282.66    193.75 o 
  -7   3  28      422.72      245.29    184.64 o 
  -5   3  28       96.95       83.11    143.78 o 
  -3   3  28     1040.53     1075.83    162.46 o 
  -1   3  28      251.87      120.04    176.84 o 
   1   3  28     1794.73     1913.64    195.61 o 
   3   3  28       39.20        9.09    151.23 o 
   5   3  28       26.23     -135.27    156.68 o 
   7   3  28       23.39      381.94    192.34 o 
 -10   4  28     1480.13     1594.20    243.53 o 
  -8   4  28     1762.60     1867.09    237.30 o 
  -6   4  28     1582.71     1607.00    249.13 o 
  -4   4  28     1174.75     1059.77    233.19 o 
  -2   4  28     1035.07      987.01    178.55 o 
   0   4  28      157.33      178.53    206.38 o 
   2   4  28      664.03      721.08    183.45 o 
   4   4  28      280.34      143.75    170.80 o 
   6   4  28       73.61     -154.38    167.65 o 
  -9   5  28        1.88      354.64    188.50 o 
  -7   5  28       35.52      -58.84    169.48 o 
  -5   5  28        2.82       51.78    214.60 o 
  -3   5  28     1883.86     2254.29    280.79 o 
  -1   5  28     1163.68      961.44    206.78 o 
   1   5  28      703.52      652.89    230.83 o 
   3   5  28        5.60     -101.84    192.41 o 
   5   5  28        1.67      -62.42    174.44 o 
  -4   6  28       54.75       46.74    268.96 o 
  -2   6  28     1266.78     1223.64    328.54 o 
   0   6  28     1481.18     1501.34    409.24 o 
 -13   1  29     3645.96     2909.49    318.81 o 
 -11   1  29     2254.69     2344.11    250.77 o 
  -9   1  29     3203.21     3246.47    238.02 o 
  -7   1  29      870.34     1364.97    188.44 o 
  -5   1  29     1115.19     1115.14    169.62 o 
  -3   1  29      399.27      446.09    139.71 o 
  -1   1  29      439.83      102.32    155.68 o 
   1   1  29      291.09      420.52    168.72 o 
   3   1  29      342.23      281.68    220.71 o 
   5   1  29       23.51      249.11    295.63 o 
   7   1  29        8.16       57.32    343.32 o 
 -12   2  29       25.39      -28.74    189.22 o 
 -10   2  29       51.99       -0.94    187.98 o 
  -8   2  29      900.03     1274.12    219.36 o 
  -6   2  29      110.17       -7.14    146.91 o 
  -4   2  29     1013.88     1037.54    167.39 o 
  -2   2  29      469.22      362.05    151.71 o 
   0   2  29      271.22      116.67    157.84 o 
   2   2  29       96.28      188.88    161.07 o 
   4   2  29      201.26      162.04    199.23 o 
   6   2  29      115.48      351.73    289.98 o 
   8   2  29      223.44      652.67    241.67 o 
 -11   3  29     4132.65     4087.20    308.99 o 
  -9   3  29     1117.30      890.80    220.59 o 
  -7   3  29     1010.04     1027.39    221.60 o 
  -5   3  29     1811.38     2122.91    191.64 o 
  -3   3  29      953.55      720.05    262.69 o 
  -1   3  29      312.42      157.39    182.29 o 
   1   3  29       33.54       60.78    188.97 o 
   3   3  29      302.21      319.83    196.81 o 
   5   3  29      992.92      960.31    211.47 o 
   7   3  29       15.28     -267.73    178.48 o 
  -8   4  29      753.07      767.52    217.36 o 
  -6   4  29       33.73      159.21    199.21 o 
  -4   4  29     1206.89     1262.98    306.91 o 
  -2   4  29     1889.01     2278.71    216.65 o 
   0   4  29       89.43       37.42    187.12 o 
   2   4  29      108.55      511.58    179.15 o 
   4   4  29      307.61      399.49    189.47 o 
  -5   5  29      460.97      265.49    230.80 o 
  -3   5  29      943.29      956.76    252.22 o 
  -1   5  29     1259.79     1450.40    311.38 o 
   1   5  29      251.52       97.69    220.11 o 
 -10   0  30     1223.09     1713.80    302.95 o 
  -8   0  30     3744.26     3635.81    355.89 o 
  -6   0  30     2349.11     2292.79    307.34 o 
  -4   0  30      121.41      -89.74    192.23 o 
  -2   0  30     1357.49     1976.13    357.03 o 
   0   0  30       98.36     -156.24    335.02 o 
   2   0  30      174.63      187.82    304.92 o 
   4   0  30      209.34     -158.57    280.45 o 
   6   0  30      990.00      755.20    340.31 o 
 -11   1  30      487.71      304.52    205.80 o 
  -9   1  30      160.21      114.93    191.38 o 
  -7   1  30      651.57      558.10    180.01 o 
  -5   1  30      201.48      297.09    163.25 o 
  -3   1  30      139.96      349.73    145.97 o 
  -1   1  30        0.95      151.03    166.59 o 
   1   1  30      166.39      100.62    168.48 o 
   3   1  30        0.04      513.93    225.85 o 
   5   1  30      575.27      517.82    340.19 o 
   7   1  30        9.54      329.05    220.72 o 
 -10   2  30      888.60     1214.35    240.36 o 
  -8   2  30     1087.83     1099.19    230.91 o 
  -6   2  30     1155.59     1335.83    180.83 o 
  -4   2  30      670.64      355.11    187.94 o 
  -2   2  30        5.99       66.27    166.39 o 
   0   2  30      195.67      305.22    170.69 o 
   2   2  30      191.68      129.55    226.88 o 
   4   2  30      105.01       42.97    213.13 o 
   6   2  30      771.17      988.17    260.42 o 
  -9   3  30        6.18      -98.05    194.36 o 
  -7   3  30     1045.15     1293.16    230.26 o 
  -5   3  30      153.70      110.73    184.81 o 
  -3   3  30      937.60     1260.28    219.56 o 
  -1   3  30        0.55      300.13    193.37 o 
   1   3  30        2.21       44.98    193.39 o 
   3   3  30      157.12      464.88    213.95 o 
   5   3  30     2286.22     2114.97    354.89 o 
  -6   4  30     1112.29     1030.37    252.43 o 
  -4   4  30      279.24      493.79    288.18 o 
  -2   4  30      410.57      717.07    207.91 o 
   0   4  30      590.12      801.77    241.82 o 
   2   4  30      260.40      373.80    194.21 o 
  -9   1  31     2019.30     1700.67    242.43 o 
  -7   1  31       95.79      224.42    177.93 o 
  -5   1  31      101.58      -22.03    155.34 o 
  -3   1  31       97.43       -3.83    142.79 o 
  -1   1  31      176.17      257.08    175.39 o 
   1   1  31      354.54      396.80    222.51 o 
   3   1  31      140.90       12.98    226.78 o 
   5   1  31       23.86      205.26    236.92 o 
  -8   2  31      378.92      537.39    218.48 o 
  -6   2  31     1296.49     1174.13    181.92 o 
  -4   2  31      830.23      806.01    172.66 o 
  -2   2  31        7.67      144.22    165.96 o 
   0   2  31     1261.80     1114.14    201.28 o 
   2   2  31      145.01      124.37    227.08 o 
   4   2  31       43.79       15.30    220.45 o 
  -7   3  31       36.33      -75.43    199.31 o 
  -5   3  31       13.25       53.14    220.22 o 
  -3   3  31      438.27      479.97    208.58 o 
  -1   3  31      362.88      260.94    192.15 o 
   1   3  31      448.34      723.41    225.94 o 
  -6   0  32        4.12      -38.76    248.85 o 
  -4   0  32      195.58      -37.40    209.33 o 
  -2   0  32      107.03      370.17    217.16 o 
   0   0  32      197.12      334.53    327.68 o 
   2   0  32       72.79      -57.89    311.72 o 
  -5   1  32      279.40      414.61    171.25 o 
  -3   1  32      147.50      362.79    170.94 o 
  -1   1  32      149.55      161.18    181.85 o 
   1   1  32       16.09      162.68    217.37 o 
  -4   2  32      247.71      -15.16    198.34 o 
  -2   2  32      292.49      577.37    211.29 o 
   0   2  32      516.18      232.81    184.50 o 
                                                 
